# Supplementary material for: 1-Diphenyl­phosphino-1′-(diphenyl­phosphinoyl)cobaltocenium hexa­fluorido­phosphate
Source: Acta Crystallogr Sect E Struct Rep Online. 2008 Sep 6;64(Pt 10):m1247. doi: 10.1107/S1600536808027992 (PMC2959285; doi:10.1107/S1600536808027992)
Supplement: Supplementary file 1 [file e-64-m1247-sup1.cif]

##############################################################################
###                                                                        ###
###        Electronic paper (Acta Crystallographica Section E)             ###
###                                                                        ###
##############################################################################
#                                                                            #
# This CIF contains the data in a paper accepted for publication in Acta     #
# Crystallographica Section E. It conforms to the requirements of Notes      #
# for Authors for Section E, and has been peer reviewed under the auspices   #
# of the IUCr Commission on Journals.                                        #
#                                                                            #
# Full details of the Crystallographic Information File format               #
# are given in the paper "The Crystallographic Information File (CIF):       #
# a New Standard Archive File for Crystallography" by S. R. Hall, F. H.      #
# Allen and I. D. Brown [Acta Cryst. (1991), A47, 655-685].                  #
#                                                                            #
# The current version of the core CIF dictionary is obtainable from          #
# ftp://ftp.iucr.org/pub/cif_core.dic. The current version number is 2.4.    #
#                                                                            #
# Software is freely available for graphical display of the structure(s) in  #
# this CIF.  For information consult the CIF home page http://www.iucr.org/  #
# cif/home.html                                                              #
#                                                                            #
# This file may be used for bona fide research purposes within the           #
# scientific community so long as proper attribution is given to the journal # 
# article from which it was obtained.                                        #
#                                                                            #
##############################################################################
                                             
data_I
_audit_creation_method     SHELXL97
_chemical_name_systematic
;
1-Diphenylphosphino-1-(diphenylphosphinoyl)cobaltocenium
hexafluorophosphate
;
_chemical_name_common     ?
_chemical_formula_moiety     'C34 H28 Co O P2 + , P F6 -'
_chemical_formula_sum     'C34 H28 Co F6 O P3'
_chemical_formula_iupac     '[Co (C17 H14 O P) (C17 H14 P)] P F6'
_chemical_formula_weight     718.40
_chemical_melting_point     ?
_symmetry_cell_setting     monoclinic
_symmetry_space_group_name_H-M     'P 21/n'
_symmetry_space_group_name_Hall     '-P 2yn'
loop_
    _symmetry_equiv_pos_as_xyz
    'x, y, z'
    '-x+1/2, y+1/2, -z+1/2'
    '-x, -y, -z'
    'x-1/2, -y-1/2, z-1/2'
_cell_length_a     12.0364(14)
_cell_length_b     10.7014(13)
_cell_length_c     24.973(3)
_cell_angle_alpha     90.00
_cell_angle_beta     103.94
_cell_angle_gamma     90.00
_cell_volume     3121.9(6)
_cell_formula_units_Z     4
_cell_measurement_reflns_used     3441
_cell_measurement_theta_min     2.54
_cell_measurement_theta_max     23.02
_cell_measurement_temperature     293(2)
_exptl_crystal_description     block
_exptl_crystal_colour     yellow
_exptl_crystal_size_max     0.30
_exptl_crystal_size_mid     0.20
_exptl_crystal_size_min     0.10
_exptl_crystal_density_diffrn     1.528
_exptl_crystal_density_meas     ?
_exptl_crystal_density_method     'not measured'
_exptl_crystal_F_000     1464
_exptl_absorpt_coefficient_mu     0.767
_exptl_absorpt_correction_type     none
_exptl_absorpt_process_details     ?
_exptl_absorpt_correction_T_min     0.8024
_exptl_absorpt_correction_T_max     0.9272
_exptl_special_details
;
;
_diffrn_ambient_temperature     293(2)
_diffrn_radiation_type     MoK\a
_diffrn_radiation_wavelength     0.71073
_diffrn_radiation_source     'fine-focus sealed tube'
_diffrn_radiation_monochromator     graphite
_diffrn_measurement_device_type     'Bruker SMART CCD'
_diffrn_measurement_method     '\f and \w scans'
_diffrn_detector_area_resol_mean     ?
_diffrn_reflns_number     33887
_diffrn_reflns_av_R_equivalents     0.0926
_diffrn_reflns_av_sigmaI/netI     0.0871
_diffrn_reflns_theta_min     1.68
_diffrn_reflns_theta_max     27.99
_diffrn_reflns_theta_full     27.99
_diffrn_measured_fraction_theta_max     0.989
_diffrn_measured_fraction_theta_full     0.989
_diffrn_reflns_limit_h_min     -15
_diffrn_reflns_limit_h_max     15
_diffrn_reflns_limit_k_min     -13
_diffrn_reflns_limit_k_max     14
_diffrn_reflns_limit_l_min     -32
_diffrn_reflns_limit_l_max     32
_diffrn_standards_number     ?
_diffrn_standards_interval_count     ?
_diffrn_standards_interval_time     ?
_diffrn_standards_decay_%     ?
_refine_special_details
;
Refinement of <i>F</i>^2^ against ALL reflections. The weighted <i>R</i>-factor
<i>wR</i> and goodness of fit <i>S</i> are based on <i>F</i>^2^, conventional
<i>R</i>-factors <i>R</i> are based on <i>F</i>, with <i>F</i> set to zero for
negative <i>F</i>^2^. The threshold expression of <i>F</i>^2^ >
\s(<i>F</i>^2^) is used only for calculating <i>R</i>-factors(gt) <i>etc</i>.
and is not relevant to the choice of reflections for refinement.
<i>R</i>-factors based on <i>F</i>^2^ are statistically about twice as large
as those based on <i>F</i>, and <i>R</i>- factors based on ALL data will be
even larger.
;
_reflns_number_total     7444
_reflns_number_gt     3990
_reflns_threshold_expression     I>2\s(I)
_refine_ls_structure_factor_coef     Fsqd
_refine_ls_matrix_type     full
_refine_ls_R_factor_all     0.1047
_refine_ls_R_factor_gt     0.0530
_refine_ls_wR_factor_gt     0.0900
_refine_ls_wR_factor_ref     0.1010
_refine_ls_goodness_of_fit_ref     0.852
_refine_ls_restrained_S_all     0.852
_refine_ls_number_reflns     7444
_refine_ls_number_parameters     416
_refine_ls_number_restraints     0
_refine_ls_hydrogen_treatment     constr
_refine_ls_weighting_scheme     calc
_refine_ls_weighting_details
               'calc w = 1/[\s^2^(Fo^2^)+(0.0333P)^2^] where P=(Fo^2^+2Fc^2^)/3'
_atom_sites_solution_hydrogens     geom
_atom_sites_solution_primary     direct
_atom_sites_solution_secondary     difmap
_refine_ls_shift/su_max     0.000
_refine_ls_shift/su_mean     0.000
_refine_diff_density_max     0.400
_refine_diff_density_min     -0.500
_refine_ls_extinction_method     none
_refine_ls_extinction_coef     ?
loop_
    _atom_type_symbol
    _atom_type_description
    _atom_type_scat_dispersion_real
    _atom_type_scat_dispersion_imag
    _atom_type_scat_source
    'C' 'C' 0.0033 0.0016
                         'International Tables Vol C Tables 4.2.6.8 and 6.1.1.4'
    'H' 'H' 0.0000 0.0000
                         'International Tables Vol C Tables 4.2.6.8 and 6.1.1.4'
    'O' 'O' 0.0106 0.0060
                         'International Tables Vol C Tables 4.2.6.8 and 6.1.1.4'
    'F' 'F' 0.0171 0.0103
                         'International Tables Vol C Tables 4.2.6.8 and 6.1.1.4'
    'P' 'P' 0.1023 0.0942
                         'International Tables Vol C Tables 4.2.6.8 and 6.1.1.4'
    'Co' 'Co' 0.3494 0.9721
                         'International Tables Vol C Tables 4.2.6.8 and 6.1.1.4'
_computing_data_collection     'SMART (Bruker, 2001)'
_computing_cell_refinement     'SAINT (Bruker, 2001)'
_computing_data_reduction     'SAINT (Bruker, 2001)'
_computing_structure_solution     'SHELXS97 (Sheldrick, 2008)'
_computing_structure_refinement     'SHELXL97 (Sheldrick, 2008)'
_computing_molecular_graphics     'SHELXTL (Sheldrick, 2008)'
_computing_publication_material     'SHELXTL (Sheldrick, 2008)'
loop_
    _atom_site_type_symbol
    _atom_site_label
    _atom_site_fract_x
    _atom_site_fract_y
    _atom_site_fract_z
    _atom_site_U_iso_or_equiv
    _atom_site_adp_type
    _atom_site_calc_flag
    _atom_site_refinement_flags
    _atom_site_occupancy
    _atom_site_disorder_assembly
    _atom_site_disorder_group
    Co Co1 0.48773(3) 0.11791(3) 0.243490(14) 0.03887(12) Uani d . 1 A .
    P P1 0.44687(7) 0.11498(7) 0.37385(3) 0.0426(2) Uani d . 1 . .
    P P2 0.53221(7) 0.10378(7) 0.11305(3) 0.0424(2) Uani d . 1 . .
    O O1 0.5650(2) 0.0989(2) 0.39072(11) 0.0433(9) Uani d P 0.648(3) A 1
    O O1' 0.4184(4) 0.1082(5) 0.0948(2) 0.0420(16) Uani d P 0.352(3) A 2
    C C1 0.3191(2) 0.1470(3) 0.20725(12) 0.0539(8) Uani d . 1 A .
    H H1 0.2886 0.1911 0.1724 0.065 Uiso calc R 1 . .
    C C2 0.3483(2) 0.2018(3) 0.26038(11) 0.0457(7) Uani d . 1 . .
    H H2 0.3416 0.2906 0.2687 0.055 Uiso calc R 1 A .
    C C3 0.3895(2) 0.1058(2) 0.29970(10) 0.0384(7) Uani d . 1 A .
    C C4 0.3851(2) -0.0078(3) 0.26934(12) 0.0464(8) Uani d . 1 . .
    H H4 0.4083 -0.0905 0.2850 0.056 Uiso calc R 1 A .
    C C5 0.3415(3) 0.0194(3) 0.21322(12) 0.0555(9) Uani d . 1 A .
    H H5 0.3298 -0.0413 0.1830 0.067 Uiso calc R 1 . .
    C C6 0.3991(3) 0.2628(3) 0.39517(11) 0.0426(7) Uani d . 1 A .
    C C7 0.3226(3) 0.2705(3) 0.42831(13) 0.0692(10) Uani d . 1 . .
    H H7 0.2885 0.1982 0.4375 0.083 Uiso calc R 1 A .
    C C8 0.2965(4) 0.3844(4) 0.44781(16) 0.0926(13) Uani d . 1 A .
    H H8 0.2441 0.3887 0.4697 0.111 Uiso calc R 1 . .
    C C9 0.3464(4) 0.4900(4) 0.43534(16) 0.0918(14) Uani d . 1 . .
    H H9 0.3290 0.5664 0.4491 0.110 Uiso calc R 1 A .
    C C10 0.4226(3) 0.4851(3) 0.40253(15) 0.0773(11) Uani d . 1 A .
    H H10 0.4565 0.5580 0.3938 0.093 Uiso calc R 1 . .
    C C11 0.4489(3) 0.3710(3) 0.38234(12) 0.0608(9) Uani d . 1 . .
    H H11 0.5005 0.3676 0.3600 0.073 Uiso calc R 1 A .
    C C12 0.3648(2) -0.0022(2) 0.39898(10) 0.0362(7) Uani d . 1 A .
    C C13 0.2468(3) -0.0150(3) 0.37922(11) 0.0478(8) Uani d . 1 . .
    H H13 0.2079 0.0355 0.3505 0.057 Uiso calc R 1 A .
    C C14 0.1879(3) -0.1019(3) 0.40198(12) 0.0527(8) Uani d . 1 A .
    H H14 0.1091 -0.1099 0.3889 0.063 Uiso calc R 1 . .
    C C15 0.2459(3) -0.1766(3) 0.44402(12) 0.0523(8) Uani d . 1 . .
    H H15 0.2059 -0.2355 0.4594 0.063 Uiso calc R 1 A .
    C C16 0.3609(3) -0.1659(3) 0.46360(12) 0.0526(8) Uani d . 1 A .
    H H16 0.3990 -0.2169 0.4923 0.063 Uiso calc R 1 . .
    C C17 0.4219(2) -0.0788(2) 0.44078(11) 0.0430(7) Uani d . 1 . .
    H H17 0.5009 -0.0724 0.4537 0.052 Uiso calc R 1 A .
    C C18 0.5894(2) 0.2405(3) 0.21579(11) 0.0466(8) Uani d . 1 . .
    H H18 0.5657 0.3218 0.1988 0.056 Uiso calc R 1 A .
    C C19 0.6330(3) 0.2183(3) 0.27246(12) 0.0550(9) Uani d . 1 A .
    H H19 0.6442 0.2816 0.3016 0.066 Uiso calc R 1 . .
    C C20 0.6561(2) 0.0906(3) 0.28049(12) 0.0529(8) Uani d . 1 . .
    H H20 0.6865 0.0492 0.3160 0.064 Uiso calc R 1 A .
    C C21 0.6280(2) 0.0324(3) 0.22828(11) 0.0459(7) Uani d . 1 A .
    H H21 0.6349 -0.0571 0.2214 0.055 Uiso calc R 1 . .
    C C22 0.5869(2) 0.1245(2) 0.18724(10) 0.0376(7) Uani d . 1 A .
    C C23 0.5941(3) -0.0459(3) 0.10227(10) 0.0433(7) Uani d . 1 A .
    C C24 0.5394(3) -0.1523(3) 0.11334(12) 0.0645(10) Uani d . 1 . .
    H H24 0.4721 -0.1451 0.1252 0.077 Uiso calc R 1 A .
    C C25 0.5828(4) -0.2700(3) 0.10713(13) 0.0790(12) Uani d . 1 A .
    H H25 0.5465 -0.3412 0.1158 0.095 Uiso calc R 1 . .
    C C26 0.6799(4) -0.2798(4) 0.08800(15) 0.0883(15) Uani d . 1 . .
    H H26 0.7091 -0.3583 0.0831 0.106 Uiso calc R 1 A .
    C C27 0.7333(3) -0.1766(4) 0.07628(15) 0.0860(13) Uani d . 1 A .
    H H27 0.7988 -0.1847 0.0630 0.103 Uiso calc R 1 . .
    C C28 0.6925(3) -0.0587(3) 0.08360(12) 0.0617(9) Uani d . 1 . .
    H H28 0.7312 0.0117 0.0760 0.074 Uiso calc R 1 A .
    C C29 0.6164(2) 0.2193(2) 0.08749(10) 0.0382(7) Uani d . 1 A .
    C C30 0.5673(3) 0.2768(3) 0.03768(11) 0.0519(8) Uani d . 1 . .
    H H30 0.4934 0.2555 0.0187 0.062 Uiso calc R 1 A .
    C C31 0.6278(3) 0.3662(3) 0.01609(13) 0.0616(9) Uani d . 1 A .
    H H31 0.5944 0.4045 -0.0173 0.074 Uiso calc R 1 . .
    C C32 0.7358(3) 0.3977(3) 0.04378(14) 0.0586(9) Uani d . 1 . .
    H H32 0.7759 0.4579 0.0292 0.070 Uiso calc R 1 A .
    C C33 0.7860(3) 0.3415(3) 0.09278(13) 0.0611(9) Uani d . 1 A .
    H H33 0.8600 0.3632 0.1115 0.073 Uiso calc R 1 . .
    C C34 0.7262(3) 0.2522(3) 0.11448(12) 0.0528(8) Uani d . 1 . .
    H H34 0.7607 0.2139 0.1478 0.063 Uiso calc R 1 A .
    P P3 0.50693(7) 0.61873(8) 0.25491(3) 0.0511(2) Uani d . 1 . .
    F F1 0.41059(16) 0.51900(17) 0.25695(8) 0.0855(6) Uani d . 1 . .
    F F2 0.60294(16) 0.71804(17) 0.25270(8) 0.0873(6) Uani d . 1 . .
    F F3 0.59715(17) 0.53606(17) 0.29675(8) 0.0860(6) Uani d . 1 . .
    F F4 0.41560(16) 0.70120(16) 0.21294(7) 0.0771(6) Uani d . 1 . .
    F F5 0.53356(19) 0.54514(18) 0.20439(8) 0.0898(7) Uani d . 1 . .
    F F6 0.47884(19) 0.69185(18) 0.30484(8) 0.0942(7) Uani d . 1 . .
loop_
    _atom_site_aniso_label
    _atom_site_aniso_U_11
    _atom_site_aniso_U_22
    _atom_site_aniso_U_33
    _atom_site_aniso_U_12
    _atom_site_aniso_U_13
    _atom_site_aniso_U_23
    Co1 0.0426(3) 0.0416(2) 0.0368(2) 0.00034(19) 0.01813(18) 0.00186(18)
    P1 0.0536(5) 0.0389(5) 0.0401(4) -0.0040(4) 0.0208(4) 0.0019(4)
    P2 0.0501(5) 0.0414(5) 0.0404(4) -0.0045(4) 0.0199(4) 0.0011(4)
    O1 0.0373(19) 0.0472(19) 0.0474(18) 0.0000(15) 0.0142(14) 0.0019(14)
    O1' 0.023(3) 0.052(4) 0.048(3) 0.007(3) 0.003(2) 0.003(3)
    C1 0.042(2) 0.079(3) 0.0432(19) 0.0051(17) 0.0157(15) 0.0124(17)
    C2 0.0436(19) 0.0467(19) 0.0527(19) 0.0094(15) 0.0227(15) 0.0052(15)
    C3 0.0396(17) 0.0414(17) 0.0408(16) -0.0008(14) 0.0223(13) 0.0024(13)
    C4 0.057(2) 0.0397(18) 0.0495(19) -0.0095(15) 0.0270(16) -0.0022(14)
    C5 0.052(2) 0.071(2) 0.047(2) -0.0192(18) 0.0208(16) -0.0151(17)
    C6 0.053(2) 0.0382(17) 0.0391(17) -0.0036(15) 0.0167(15) -0.0039(13)
    C7 0.086(3) 0.054(2) 0.081(2) -0.009(2) 0.048(2) -0.0186(19)
    C8 0.111(4) 0.073(3) 0.114(3) 0.001(3) 0.066(3) -0.030(3)
    C9 0.125(4) 0.057(3) 0.096(3) 0.014(3) 0.031(3) -0.027(2)
    C10 0.101(3) 0.042(2) 0.089(3) -0.002(2) 0.024(2) -0.002(2)
    C11 0.078(3) 0.049(2) 0.062(2) -0.0080(19) 0.0274(19) 0.0015(17)
    C12 0.0411(18) 0.0366(16) 0.0340(15) -0.0025(13) 0.0153(13) 0.0003(12)
    C13 0.050(2) 0.0490(19) 0.0421(17) -0.0015(16) 0.0055(15) 0.0072(14)
    C14 0.0417(19) 0.061(2) 0.055(2) -0.0108(17) 0.0094(16) -0.0007(17)
    C15 0.064(2) 0.0449(19) 0.053(2) -0.0172(17) 0.0225(18) -0.0004(15)
    C16 0.069(2) 0.0422(18) 0.0461(19) 0.0018(17) 0.0121(17) 0.0097(14)
    C17 0.0431(18) 0.0427(17) 0.0447(17) -0.0002(14) 0.0133(15) 0.0021(14)
    C18 0.053(2) 0.0413(18) 0.0521(19) -0.0065(15) 0.0251(16) 0.0007(15)
    C19 0.052(2) 0.070(2) 0.048(2) -0.0159(18) 0.0217(16) -0.0145(17)
    C20 0.044(2) 0.076(2) 0.0401(18) 0.0032(18) 0.0132(15) 0.0096(16)
    C21 0.0423(19) 0.0506(19) 0.0490(18) 0.0083(15) 0.0192(15) 0.0037(15)
    C22 0.0383(17) 0.0407(17) 0.0388(15) 0.0007(14) 0.0193(13) 0.0031(13)
    C23 0.052(2) 0.0447(18) 0.0339(16) 0.0005(15) 0.0114(14) -0.0037(13)
    C24 0.094(3) 0.050(2) 0.057(2) -0.006(2) 0.032(2) -0.0042(17)
    C25 0.134(4) 0.050(2) 0.052(2) -0.001(2) 0.018(2) -0.0026(18)
    C26 0.132(4) 0.065(3) 0.052(2) 0.044(3) -0.009(3) -0.015(2)
    C27 0.073(3) 0.109(3) 0.074(3) 0.034(3) 0.012(2) -0.037(3)
    C28 0.062(2) 0.068(2) 0.058(2) 0.0043(19) 0.0204(18) -0.0164(18)
    C29 0.0410(18) 0.0418(17) 0.0359(16) 0.0007(14) 0.0174(14) 0.0029(13)
    C30 0.044(2) 0.065(2) 0.0478(18) 0.0021(17) 0.0143(15) 0.0093(16)
    C31 0.066(2) 0.063(2) 0.060(2) 0.0059(19) 0.0253(19) 0.0265(18)
    C32 0.074(3) 0.047(2) 0.066(2) -0.0040(19) 0.039(2) 0.0085(17)
    C33 0.057(2) 0.066(2) 0.064(2) -0.0230(18) 0.0229(18) -0.0048(18)
    C34 0.051(2) 0.064(2) 0.0431(18) -0.0105(17) 0.0095(16) 0.0072(15)
    P3 0.0522(5) 0.0421(5) 0.0566(5) -0.0059(4) 0.0085(4) 0.0039(4)
    F1 0.0773(15) 0.0751(14) 0.1006(15) -0.0315(12) 0.0146(12) 0.0130(12)
    F2 0.0744(14) 0.0726(14) 0.1087(16) -0.0314(11) 0.0100(12) 0.0197(12)
    F3 0.0777(15) 0.0690(13) 0.0979(15) 0.0065(11) -0.0053(12) 0.0259(11)
    F4 0.0703(14) 0.0670(13) 0.0819(13) 0.0063(11) -0.0052(11) 0.0120(10)
    F5 0.1254(19) 0.0698(14) 0.0855(14) 0.0066(13) 0.0477(13) -0.0058(11)
    F6 0.138(2) 0.0778(15) 0.0731(14) 0.0089(14) 0.0385(13) -0.0093(11)
_geom_special_details
;
All e.s.d.'s (except the e.s.d. in the dihedral angle between two l.s. planes)
are estimated using the full covariance matrix. The cell e.s.d.'s are taken
into account individually in the estimation of e.s.d.'s in distances, angles
and torsion angles; correlations between e.s.d.'s in cell parameters are only
used when they are defined by crystal symmetry. An approximate (isotropic)
treatment of cell e.s.d.'s is used for estimating e.s.d.'s involving l.s.
planes.
;
loop_
    _geom_bond_atom_site_label_1
    _geom_bond_atom_site_label_2
    _geom_bond_site_symmetry_2
    _geom_bond_distance
    _geom_bond_publ_flag
    Co1 C18 . 2.026(3) n
    Co1 C19 . 2.031(3) ?
    Co1 C4 . 2.034(3) ?
    Co1 C5 . 2.035(3) n
    Co1 C21 . 2.035(3) ?
    Co1 C20 . 2.035(3) ?
    Co1 C2 . 2.035(3) ?
    Co1 C1 . 2.037(3) ?
    Co1 C3 . 2.046(2) ?
    Co1 C22 . 2.052(2) ?
    P1 O1 . 1.393(3) n
    P1 C12 . 1.800(3) n
    P1 C6 . 1.807(3) n
    P1 C3 . 1.816(3) n
    P2 O1' . 1.337(5) n
    P2 C29 . 1.810(3) n
    P2 C23 . 1.814(3) n
    P2 C22 . 1.824(3) n
    C1 C5 . 1.392(4) ?
    C1 C2 . 1.415(4) y
    C1 H1 . 0.9800 ?
    C2 C3 . 1.425(3) ?
    C2 H2 . 0.9800 ?
    C3 C4 . 1.428(3) ?
    C4 C5 . 1.404(4) ?
    C4 H4 . 0.9800 ?
    C5 H5 . 0.9800 ?
    C6 C11 . 1.377(4) ?
    C6 C7 . 1.381(4) ?
    C7 C8 . 1.377(4) ?
    C7 H7 . 0.9300 ?
    C8 C9 . 1.350(5) ?
    C8 H8 . 0.9300 ?
    C9 C10 . 1.370(5) ?
    C9 H9 . 0.9300 ?
    C10 C11 . 1.386(4) ?
    C10 H10 . 0.9300 ?
    C11 H11 . 0.9300 ?
    C12 C17 . 1.374(3) ?
    C12 C13 . 1.393(3) ?
    C13 C14 . 1.373(4) ?
    C13 H13 . 0.9300 ?
    C14 C15 . 1.370(4) ?
    C14 H14 . 0.9300 ?
    C15 C16 . 1.358(4) ?
    C15 H15 . 0.9300 ?
    C16 C17 . 1.391(4) ?
    C16 H16 . 0.9300 ?
    C17 H17 . 0.9300 ?
    C18 C19 . 1.406(4) y
    C18 C22 . 1.428(3) ?
    C18 H18 . 0.9800 ?
    C19 C20 . 1.398(4) ?
    C19 H19 . 0.9800 ?
    C20 C21 . 1.411(4) ?
    C20 H20 . 0.9800 ?
    C21 C22 . 1.422(3) ?
    C21 H21 . 0.9800 ?
    C23 C24 . 1.376(4) ?
    C23 C28 . 1.380(4) ?
    C24 C25 . 1.387(4) ?
    C24 H24 . 0.9300 ?
    C25 C26 . 1.368(5) ?
    C25 H25 . 0.9300 ?
    C26 C27 . 1.345(5) ?
    C26 H26 . 0.9300 ?
    C27 C28 . 1.382(4) ?
    C27 H27 . 0.9300 ?
    C28 H28 . 0.9300 ?
    C29 C34 . 1.377(4) ?
    C29 C30 . 1.386(3) ?
    C30 C31 . 1.387(4) ?
    C30 H30 . 0.9300 ?
    C31 C32 . 1.360(4) ?
    C31 H31 . 0.9300 ?
    C32 C33 . 1.367(4) ?
    C32 H32 . 0.9300 ?
    C33 C34 . 1.383(4) ?
    C33 H33 . 0.9300 ?
    C34 H34 . 0.9300 ?
    P3 F6 . 1.5764(19) ?
    P3 F2 . 1.5807(19) ?
    P3 F3 . 1.5834(18) ?
    P3 F5 . 1.584(2) ?
    P3 F1 . 1.5858(19) ?
    P3 F4 . 1.5908(18) ?
loop_
    _geom_angle_atom_site_label_1
    _geom_angle_atom_site_label_2
    _geom_angle_atom_site_label_3
    _geom_angle_site_symmetry_1
    _geom_angle_site_symmetry_3
    _geom_angle
    _geom_angle_publ_flag
    C18 Co1 C19 . . 40.55(10) n
    C18 Co1 C4 . . 178.43(11) ?
    C19 Co1 C4 . . 140.65(12) ?
    C18 Co1 C5 . . 138.43(12) ?
    C19 Co1 C5 . . 178.94(13) ?
    C4 Co1 C5 . . 40.37(11) ?
    C18 Co1 C21 . . 68.32(12) ?
    C19 Co1 C21 . . 67.80(12) ?
    C4 Co1 C21 . . 110.88(12) ?
    C5 Co1 C21 . . 112.35(13) ?
    C18 Co1 C20 . . 68.32(12) ?
    C19 Co1 C20 . . 40.23(11) ?
    C4 Co1 C20 . . 112.04(12) ?
    C5 Co1 C20 . . 140.53(14) ?
    C21 Co1 C20 . . 40.56(11) ?
    C18 Co1 C2 . . 112.42(12) ?
    C19 Co1 C2 . . 112.04(12) ?
    C4 Co1 C2 . . 68.41(11) ?
    C5 Co1 C2 . . 67.83(12) ?
    C21 Co1 C2 . . 178.76(11) ?
    C20 Co1 C2 . . 138.56(12) ?
    C18 Co1 C1 . . 111.63(12) ?
    C19 Co1 C1 . . 139.25(14) ?
    C4 Co1 C1 . . 68.03(12) ?
    C5 Co1 C1 . . 39.99(11) ?
    C21 Co1 C1 . . 140.21(12) ?
    C20 Co1 C1 . . 179.21(13) ?
    C2 Co1 C1 . . 40.67(10) y
    C18 Co1 C3 . . 140.52(11) ?
    C19 Co1 C3 . . 112.30(11) ?
    C4 Co1 C3 . . 40.96(10) ?
    C5 Co1 C3 . . 68.34(11) ?
    C21 Co1 C3 . . 137.93(11) ?
    C20 Co1 C3 . . 110.86(11) ?
    C2 Co1 C3 . . 40.88(10) ?
    C1 Co1 C3 . . 68.65(11) ?
    C18 Co1 C22 . . 40.97(10) ?
    C19 Co1 C22 . . 68.44(11) ?
    C4 Co1 C22 . . 137.56(11) ?
    C5 Co1 C22 . . 110.95(11) ?
    C21 Co1 C22 . . 40.73(10) ?
    C20 Co1 C22 . . 68.66(11) ?
    C2 Co1 C22 . . 140.47(11) ?
    C1 Co1 C22 . . 111.85(11) ?
    C3 Co1 C22 . . 178.34(11) ?
    O1 P1 C12 . . 114.48(15) n
    O1 P1 C6 . . 113.12(15) n
    C12 P1 C6 . . 105.50(13) n
    O1 P1 C3 . . 114.28(14) n
    C12 P1 C3 . . 102.26(12) n
    C6 P1 C3 . . 106.14(12) n
    O1' P2 C29 . . 118.1(2) n
    O1' P2 C23 . . 113.9(2) n
    C29 P2 C23 . . 105.42(13) n
    O1' P2 C22 . . 115.5(2) n
    C29 P2 C22 . . 100.33(12) ?
    C23 P2 C22 . . 101.40(12) ?
    C5 C1 C2 . . 108.0(3) ?
    C5 C1 Co1 . . 69.90(18) ?
    C2 C1 Co1 . . 69.60(16) ?
    C5 C1 H1 . . 126.0 ?
    C2 C1 H1 . . 126.0 ?
    Co1 C1 H1 . . 126.0 ?
    C1 C2 C3 . . 108.3(3) ?
    C1 C2 Co1 . . 69.73(16) ?
    C3 C2 Co1 . . 69.94(15) ?
    C1 C2 H2 . . 125.9 ?
    C3 C2 H2 . . 125.9 ?
    Co1 C2 H2 . . 125.9 ?
    C2 C3 C4 . . 106.6(2) ?
    C2 C3 P1 . . 130.3(2) ?
    C4 C3 P1 . . 122.9(2) ?
    C2 C3 Co1 . . 69.18(14) ?
    C4 C3 Co1 . . 69.09(15) ?
    P1 C3 Co1 . . 123.76(14) ?
    C5 C4 C3 . . 108.1(3) ?
    C5 C4 Co1 . . 69.83(16) ?
    C3 C4 Co1 . . 69.95(15) ?
    C5 C4 H4 . . 126.0 ?
    C3 C4 H4 . . 126.0 ?
    Co1 C4 H4 . . 126.0 ?
    C1 C5 C4 . . 109.1(3) ?
    C1 C5 Co1 . . 70.10(18) ?
    C4 C5 Co1 . . 69.80(16) ?
    C1 C5 H5 . . 125.5 ?
    C4 C5 H5 . . 125.5 ?
    Co1 C5 H5 . . 125.5 ?
    C11 C6 C7 . . 118.7(3) ?
    C11 C6 P1 . . 118.7(2) ?
    C7 C6 P1 . . 122.3(2) ?
    C8 C7 C6 . . 120.4(3) ?
    C8 C7 H7 . . 119.8 ?
    C6 C7 H7 . . 119.8 ?
    C9 C8 C7 . . 120.5(4) ?
    C9 C8 H8 . . 119.8 ?
    C7 C8 H8 . . 119.8 ?
    C8 C9 C10 . . 120.3(4) ?
    C8 C9 H9 . . 119.8 ?
    C10 C9 H9 . . 119.8 ?
    C9 C10 C11 . . 119.7(4) ?
    C9 C10 H10 . . 120.1 ?
    C11 C10 H10 . . 120.1 ?
    C6 C11 C10 . . 120.4(3) ?
    C6 C11 H11 . . 119.8 ?
    C10 C11 H11 . . 119.8 ?
    C17 C12 C13 . . 119.4(3) ?
    C17 C12 P1 . . 117.7(2) ?
    C13 C12 P1 . . 122.9(2) ?
    C14 C13 C12 . . 120.3(3) ?
    C14 C13 H13 . . 119.9 ?
    C12 C13 H13 . . 119.9 ?
    C15 C14 C13 . . 119.6(3) ?
    C15 C14 H14 . . 120.2 ?
    C13 C14 H14 . . 120.2 ?
    C16 C15 C14 . . 120.9(3) ?
    C16 C15 H15 . . 119.5 ?
    C14 C15 H15 . . 119.5 ?
    C15 C16 C17 . . 120.2(3) ?
    C15 C16 H16 . . 119.9 ?
    C17 C16 H16 . . 119.9 ?
    C12 C17 C16 . . 119.6(3) ?
    C12 C17 H17 . . 120.2 ?
    C16 C17 H17 . . 120.2 ?
    C19 C18 C22 . . 108.3(3) ?
    C19 C18 Co1 . . 69.92(16) ?
    C22 C18 Co1 . . 70.51(15) ?
    C19 C18 H18 . . 125.9 ?
    C22 C18 H18 . . 125.9 ?
    Co1 C18 H18 . . 125.9 ?
    C20 C19 C18 . . 108.8(3) ?
    C20 C19 Co1 . . 70.04(17) ?
    C18 C19 Co1 . . 69.53(16) ?
    C20 C19 H19 . . 125.6 ?
    C18 C19 H19 . . 125.6 ?
    Co1 C19 H19 . . 125.6 ?
    C19 C20 C21 . . 107.7(3) ?
    C19 C20 Co1 . . 69.73(18) ?
    C21 C20 Co1 . . 69.71(16) ?
    C19 C20 H20 . . 126.2 ?
    C21 C20 H20 . . 126.2 ?
    Co1 C20 H20 . . 126.2 ?
    C20 C21 C22 . . 108.9(3) ?
    C20 C21 Co1 . . 69.73(16) ?
    C22 C21 Co1 . . 70.30(15) ?
    C20 C21 H21 . . 125.5 ?
    C22 C21 H21 . . 125.5 ?
    Co1 C21 H21 . . 125.5 ?
    C21 C22 C18 . . 106.3(2) ?
    C21 C22 P2 . . 128.7(2) ?
    C18 C22 P2 . . 124.9(2) ?
    C21 C22 Co1 . . 68.98(15) ?
    C18 C22 Co1 . . 68.52(15) ?
    P2 C22 Co1 . . 124.32(14) ?
    C24 C23 C28 . . 118.5(3) ?
    C24 C23 P2 . . 117.8(2) ?
    C28 C23 P2 . . 123.7(2) ?
    C23 C24 C25 . . 121.1(3) ?
    C23 C24 H24 . . 119.4 ?
    C25 C24 H24 . . 119.4 ?
    C26 C25 C24 . . 119.1(4) ?
    C26 C25 H25 . . 120.5 ?
    C24 C25 H25 . . 120.5 ?
    C27 C26 C25 . . 120.4(4) ?
    C27 C26 H26 . . 119.8 ?
    C25 C26 H26 . . 119.8 ?
    C26 C27 C28 . . 121.1(4) ?
    C26 C27 H27 . . 119.4 ?
    C28 C27 H27 . . 119.4 ?
    C23 C28 C27 . . 119.8(3) ?
    C23 C28 H28 . . 120.1 ?
    C27 C28 H28 . . 120.1 ?
    C34 C29 C30 . . 118.5(3) ?
    C34 C29 P2 . . 123.7(2) ?
    C30 C29 P2 . . 117.8(2) ?
    C29 C30 C31 . . 120.3(3) ?
    C29 C30 H30 . . 119.8 ?
    C31 C30 H30 . . 119.8 ?
    C32 C31 C30 . . 120.0(3) ?
    C32 C31 H31 . . 120.0 ?
    C30 C31 H31 . . 120.0 ?
    C31 C32 C33 . . 120.5(3) ?
    C31 C32 H32 . . 119.7 ?
    C33 C32 H32 . . 119.7 ?
    C32 C33 C34 . . 119.7(3) ?
    C32 C33 H33 . . 120.1 ?
    C34 C33 H33 . . 120.1 ?
    C29 C34 C33 . . 120.9(3) ?
    C29 C34 H34 . . 119.5 ?
    C33 C34 H34 . . 119.5 ?
    F6 P3 F2 . . 89.53(12) ?
    F6 P3 F3 . . 89.94(12) ?
    F2 P3 F3 . . 90.45(11) ?
    F6 P3 F5 . . 179.31(13) ?
    F2 P3 F5 . . 90.95(12) ?
    F3 P3 F5 . . 90.55(12) ?
    F6 P3 F1 . . 90.61(12) ?
    F2 P3 F1 . . 179.85(13) ?
    F3 P3 F1 . . 89.61(11) ?
    F5 P3 F1 . . 88.91(12) ?
    F6 P3 F4 . . 89.99(11) ?
    F2 P3 F4 . . 89.94(11) ?
    F3 P3 F4 . . 179.60(12) ?
    F5 P3 F4 . . 89.51(11) ?
    F1 P3 F4 . . 90.00(11) ?
loop_
    _geom_torsion_atom_site_label_1
    _geom_torsion_atom_site_label_2
    _geom_torsion_atom_site_label_3
    _geom_torsion_atom_site_label_4
    _geom_torsion_site_symmetry_1
    _geom_torsion_site_symmetry_2
    _geom_torsion_site_symmetry_3
    _geom_torsion_site_symmetry_4
    _geom_torsion
    _geom_torsion_publ_flag
    C18 Co1 C1 C5 . . . . 141.23(17) n
    C19 Co1 C1 C5 . . . . 178.85(17) ?
    C4 Co1 C1 C5 . . . . -37.11(16) ?
    C21 Co1 C1 C5 . . . . 59.6(3) ?
    C2 Co1 C1 C5 . . . . -119.1(2) n
    C3 Co1 C1 C5 . . . . -81.34(18) ?
    C22 Co1 C1 C5 . . . . 96.96(18) ?
    C18 Co1 C1 C2 . . . . -99.67(18) ?
    C19 Co1 C1 C2 . . . . -62.1(2) ?
    C4 Co1 C1 C2 . . . . 81.98(18) ?
    C5 Co1 C1 C2 . . . . 119.1(2) ?
    C21 Co1 C1 C2 . . . . 178.66(18) ?
    C3 Co1 C1 C2 . . . . 37.76(16) ?
    C22 Co1 C1 C2 . . . . -143.94(17) ?
    C5 C1 C2 C3 . . . . 0.1(3) ?
    Co1 C1 C2 C3 . . . . -59.54(19) ?
    C5 C1 C2 Co1 . . . . 59.6(2) ?
    C18 Co1 C2 C1 . . . . 97.57(19) ?
    C19 Co1 C2 C1 . . . . 141.53(18) ?
    C4 Co1 C2 C1 . . . . -80.99(18) ?
    C5 Co1 C2 C1 . . . . -37.33(17) ?
    C20 Co1 C2 C1 . . . . 179.7(2) ?
    C3 Co1 C2 C1 . . . . -119.4(2) ?
    C22 Co1 C2 C1 . . . . 59.1(3) ?
    C18 Co1 C2 C3 . . . . -143.05(16) ?
    C19 Co1 C2 C3 . . . . -99.08(18) ?
    C4 Co1 C2 C3 . . . . 38.40(16) ?
    C5 Co1 C2 C3 . . . . 82.05(17) ?
    C20 Co1 C2 C3 . . . . -60.9(2) ?
    C1 Co1 C2 C3 . . . . 119.4(2) ?
    C22 Co1 C2 C3 . . . . 178.52(17) ?
    C1 C2 C3 C4 . . . . 0.2(3) ?
    Co1 C2 C3 C4 . . . . -59.20(18) ?
    C1 C2 C3 P1 . . . . 176.6(2) ?
    Co1 C2 C3 P1 . . . . 117.2(2) ?
    C1 C2 C3 Co1 . . . . 59.40(19) ?
    O1 P1 C3 C2 . . . . -106.0(3) n
    C12 P1 C3 C2 . . . . 129.7(3) ?
    C6 P1 C3 C2 . . . . 19.4(3) ?
    O1 P1 C3 C4 . . . . 69.9(3) n
    C12 P1 C3 C4 . . . . -54.4(2) ?
    C6 P1 C3 C4 . . . . -164.8(2) ?
    O1 P1 C3 Co1 . . . . -15.6(2) n
    C12 P1 C3 Co1 . . . . -139.92(16) ?
    C6 P1 C3 Co1 . . . . 109.74(17) ?
    C18 Co1 C3 C2 . . . . 60.9(2) ?
    C19 Co1 C3 C2 . . . . 98.39(19) ?
    C4 Co1 C3 C2 . . . . -118.2(2) ?
    C5 Co1 C3 C2 . . . . -80.70(18) ?
    C21 Co1 C3 C2 . . . . 179.47(18) ?
    C20 Co1 C3 C2 . . . . 141.77(18) ?
    C1 Co1 C3 C2 . . . . -37.57(17) ?
    C18 Co1 C3 C4 . . . . 179.16(18) ?
    C19 Co1 C3 C4 . . . . -143.38(18) ?
    C5 Co1 C3 C4 . . . . 37.53(17) ?
    C21 Co1 C3 C4 . . . . -62.3(2) ?
    C20 Co1 C3 C4 . . . . -100.00(19) ?
    C2 Co1 C3 C4 . . . . 118.2(2) ?
    C1 Co1 C3 C4 . . . . 80.66(18) ?
    C18 Co1 C3 P1 . . . . -64.4(2) ?
    C19 Co1 C3 P1 . . . . -27.0(2) ?
    C4 Co1 C3 P1 . . . . 116.4(2) ?
    C5 Co1 C3 P1 . . . . 153.9(2) ?
    C21 Co1 C3 P1 . . . . 54.1(2) ?
    C20 Co1 C3 P1 . . . . 16.4(2) ?
    C2 Co1 C3 P1 . . . . -125.4(3) ?
    C1 Co1 C3 P1 . . . . -162.9(2) ?
    C2 C3 C4 C5 . . . . -0.4(3) ?
    P1 C3 C4 C5 . . . . -177.13(19) n
    Co1 C3 C4 C5 . . . . -59.7(2) ?
    C2 C3 C4 Co1 . . . . 59.25(18) ?
    P1 C3 C4 Co1 . . . . -117.5(2) ?
    C19 Co1 C4 C5 . . . . 179.6(2) ?
    C21 Co1 C4 C5 . . . . -100.36(19) ?
    C20 Co1 C4 C5 . . . . -144.07(19) ?
    C2 Co1 C4 C5 . . . . 80.73(19) ?
    C1 Co1 C4 C5 . . . . 36.78(18) ?
    C3 Co1 C4 C5 . . . . 119.1(3) ?
    C22 Co1 C4 C5 . . . . -62.1(2) ?
    C18 Co1 C4 C3 . . . . -160(4) ?
    C19 Co1 C4 C3 . . . . 60.5(3) ?
    C5 Co1 C4 C3 . . . . -119.1(3) ?
    C21 Co1 C4 C3 . . . . 140.58(17) ?
    C20 Co1 C4 C3 . . . . 96.87(18) ?
    C2 Co1 C4 C3 . . . . -38.33(16) ?
    C1 Co1 C4 C3 . . . . -82.28(18) ?
    C22 Co1 C4 C3 . . . . 178.88(16) ?
    C2 C1 C5 C4 . . . . -0.3(3) ?
    Co1 C1 C5 C4 . . . . 59.1(2) ?
    C2 C1 C5 Co1 . . . . -59.4(2) ?
    C3 C4 C5 C1 . . . . 0.5(3) ?
    Co1 C4 C5 C1 . . . . -59.3(2) ?
    C3 C4 C5 Co1 . . . . 59.73(19) ?
    C18 Co1 C5 C1 . . . . -61.3(2) ?
    C19 Co1 C5 C1 . . . . -45(7) ?
    C4 Co1 C5 C1 . . . . 120.2(3) ?
    C21 Co1 C5 C1 . . . . -143.38(17) ?
    C20 Co1 C5 C1 . . . . 179.09(17) ?
    C2 Co1 C5 C1 . . . . 37.95(16) ?
    C3 Co1 C5 C1 . . . . 82.17(18) ?
    C22 Co1 C5 C1 . . . . -99.43(18) ?
    C18 Co1 C5 C4 . . . . 178.44(18) ?
    C21 Co1 C5 C4 . . . . 96.39(19) ?
    C20 Co1 C5 C4 . . . . 58.8(3) ?
    C2 Co1 C5 C4 . . . . -82.29(18) ?
    C1 Co1 C5 C4 . . . . -120.2(3) ?
    C3 Co1 C5 C4 . . . . -38.06(17) ?
    C22 Co1 C5 C4 . . . . 140.33(17) ?
    O1 P1 C6 C11 . . . . 53.1(3) n
    C12 P1 C6 C11 . . . . 178.9(2) ?
    C3 P1 C6 C11 . . . . -73.0(3) ?
    O1 P1 C6 C7 . . . . -120.6(3) n
    C12 P1 C6 C7 . . . . 5.3(3) ?
    C3 P1 C6 C7 . . . . 113.3(3) ?
    C11 C6 C7 C8 . . . . 0.3(5) ?
    P1 C6 C7 C8 . . . . 174.0(3) ?
    C6 C7 C8 C9 . . . . -0.8(6) ?
    C7 C8 C9 C10 . . . . 0.8(7) ?
    C8 C9 C10 C11 . . . . -0.4(6) ?
    C7 C6 C11 C10 . . . . 0.1(5) ?
    P1 C6 C11 C10 . . . . -173.8(3) ?
    C9 C10 C11 C6 . . . . -0.1(5) ?
    O1 P1 C12 C17 . . . . 13.7(3) ?
    C6 P1 C12 C17 . . . . -111.3(2) ?
    C3 P1 C12 C17 . . . . 137.8(2) ?
    O1 P1 C12 C13 . . . . -168.6(2) n
    C6 P1 C12 C13 . . . . 66.4(2) ?
    C3 P1 C12 C13 . . . . -44.4(3) ?
    C17 C12 C13 C14 . . . . 1.1(4) ?
    P1 C12 C13 C14 . . . . -176.6(2) ?
    C12 C13 C14 C15 . . . . -0.5(4) ?
    C13 C14 C15 C16 . . . . 0.1(5) ?
    C14 C15 C16 C17 . . . . -0.4(5) ?
    C13 C12 C17 C16 . . . . -1.5(4) ?
    P1 C12 C17 C16 . . . . 176.4(2) ?
    C15 C16 C17 C12 . . . . 1.1(4) ?
    C4 Co1 C18 C19 . . . . -141(4) ?
    C5 Co1 C18 C19 . . . . 179.5(2) ?
    C21 Co1 C18 C19 . . . . -80.75(19) ?
    C20 Co1 C18 C19 . . . . -36.95(17) ?
    C2 Co1 C18 C19 . . . . 98.2(2) ?
    C1 Co1 C18 C19 . . . . 142.20(19) ?
    C3 Co1 C18 C19 . . . . 59.9(3) ?
    C22 Co1 C18 C19 . . . . -118.9(3) ?
    C19 Co1 C18 C22 . . . . 118.9(3) ?
    C5 Co1 C18 C22 . . . . -61.5(3) ?
    C21 Co1 C18 C22 . . . . 38.18(16) ?
    C20 Co1 C18 C22 . . . . 81.98(18) ?
    C2 Co1 C18 C22 . . . . -142.89(16) ?
    C1 Co1 C18 C22 . . . . -98.87(18) ?
    C3 Co1 C18 C22 . . . . 178.88(16) ?
    C22 C18 C19 C20 . . . . -1.1(3) ?
    Co1 C18 C19 C20 . . . . 59.2(2) ?
    C22 C18 C19 Co1 . . . . -60.33(19) ?
    C18 Co1 C19 C20 . . . . -120.1(2) ?
    C4 Co1 C19 C20 . . . . 58.3(3) ?
    C5 Co1 C19 C20 . . . . -137(7) ?
    C21 Co1 C19 C20 . . . . -37.99(16) ?
    C2 Co1 C19 C20 . . . . 140.69(17) ?
    C1 Co1 C19 C20 . . . . 179.09(17) ?
    C3 Co1 C19 C20 . . . . 96.38(18) ?
    C22 Co1 C19 C20 . . . . -82.02(18) ?
    C4 Co1 C19 C18 . . . . 178.42(18) ?
    C21 Co1 C19 C18 . . . . 82.14(18) ?
    C20 Co1 C19 C18 . . . . 120.1(2) ?
    C2 Co1 C19 C18 . . . . -99.19(18) ?
    C1 Co1 C19 C18 . . . . -60.8(2) ?
    C3 Co1 C19 C18 . . . . -143.50(17) ?
    C22 Co1 C19 C18 . . . . 38.10(16) ?
    C18 C19 C20 C21 . . . . 0.8(3) ?
    Co1 C19 C20 C21 . . . . 59.6(2) ?
    C18 C19 C20 Co1 . . . . -58.9(2) ?
    C18 Co1 C20 C19 . . . . 37.24(16) ?
    C4 Co1 C20 C19 . . . . -144.41(17) ?
    C5 Co1 C20 C19 . . . . 178.86(17) ?
    C21 Co1 C20 C19 . . . . 118.8(2) ?
    C2 Co1 C20 C19 . . . . -62.5(2) ?
    C3 Co1 C20 C19 . . . . -100.27(18) ?
    C22 Co1 C20 C19 . . . . 81.43(18) ?
    C18 Co1 C20 C21 . . . . -81.55(18) ?
    C19 Co1 C20 C21 . . . . -118.8(2) ?
    C4 Co1 C20 C21 . . . . 96.80(19) ?
    C5 Co1 C20 C21 . . . . 60.1(2) ?
    C2 Co1 C20 C21 . . . . 178.67(17) ?
    C1 Co1 C20 C21 . . . .  -17E1(2)
                                    ?
    C3 Co1 C20 C21 . . . . 140.94(17) ?
    C22 Co1 C20 C21 . . . . -37.36(16) ?
    C19 C20 C21 C22 . . . . -0.1(3) ?
    Co1 C20 C21 C22 . . . . 59.57(19) ?
    C19 C20 C21 Co1 . . . . -59.6(2) ?
    C18 Co1 C21 C20 . . . . 81.56(18) ?
    C19 Co1 C21 C20 . . . . 37.69(17) ?
    C4 Co1 C21 C20 . . . . -99.90(19) ?
    C5 Co1 C21 C20 . . . . -143.44(18) ?
    C1 Co1 C21 C20 . . . . 179.7(2) ?
    C3 Co1 C21 C20 . . . . -61.5(2) ?
    C22 Co1 C21 C20 . . . . 120.0(2) ?
    C18 Co1 C21 C22 . . . . -38.41(16) ?
    C19 Co1 C21 C22 . . . . -82.28(18) ?
    C4 Co1 C21 C22 . . . . 140.14(17) ?
    C5 Co1 C21 C22 . . . . 96.59(18) ?
    C20 Co1 C21 C22 . . . . -120.0(2) ?
    C1 Co1 C21 C22 . . . . 59.8(3) ?
    C3 Co1 C21 C22 . . . . 178.54(16) ?
    C20 C21 C22 C18 . . . . -0.6(3) ?
    Co1 C21 C22 C18 . . . . 58.60(19) ?
    C20 C21 C22 P2 . . . . -177.0(2) ?
    Co1 C21 C22 P2 . . . . -117.8(2) ?
    C20 C21 C22 Co1 . . . . -59.22(19) ?
    C19 C18 C22 C21 . . . . 1.1(3) ?
    Co1 C18 C22 C21 . . . . -58.90(18) ?
    C19 C18 C22 P2 . . . . 177.6(2) ?
    Co1 C18 C22 P2 . . . . 117.7(2) ?
    C19 C18 C22 Co1 . . . . 59.97(19) ?
    O1' P2 C22 C21 . . . . 102.3(3) ?
    C29 P2 C22 C21 . . . . -129.5(3) ?
    C23 P2 C22 C21 . . . . -21.3(3) ?
    O1' P2 C22 C18 . . . . -73.4(3) ?
    C29 P2 C22 C18 . . . . 54.7(3) ?
    C23 P2 C22 C18 . . . . 162.9(2) ?
    O1' P2 C22 Co1 . . . . 12.9(3) ?
    C29 P2 C22 Co1 . . . . 141.02(16) ?
    C23 P2 C22 Co1 . . . . -110.76(18) ?
    C18 Co1 C22 C21 . . . . 118.3(2) ?
    C19 Co1 C22 C21 . . . . 80.58(19) ?
    C4 Co1 C22 C21 . . . . -62.6(2) ?
    C5 Co1 C22 C21 . . . . -100.34(19) ?
    C20 Co1 C22 C21 . . . . 37.21(17) ?
    C2 Co1 C22 C21 . . . . 179.50(18) ?
    C1 Co1 C22 C21 . . . . -143.43(18) ?
    C19 Co1 C22 C18 . . . . -37.72(17) ?
    C4 Co1 C22 C18 . . . . 179.14(18) ?
    C5 Co1 C22 C18 . . . . 141.36(18) ?
    C21 Co1 C22 C18 . . . . -118.3(2) ?
    C20 Co1 C22 C18 . . . . -81.09(18) ?
    C2 Co1 C22 C18 . . . . 61.2(2) ?
    C1 Co1 C22 C18 . . . . 98.27(19) ?
    C18 Co1 C22 P2 . . . . -118.4(2) ?
    C19 Co1 C22 P2 . . . . -156.1(2) ?
    C4 Co1 C22 P2 . . . . 60.7(2) ?
    C5 Co1 C22 P2 . . . . 22.9(2) ?
    C21 Co1 C22 P2 . . . . 123.3(3) ?
    C20 Co1 C22 P2 . . . . 160.5(2) ?
    C2 Co1 C22 P2 . . . . -57.2(3) ?
    C1 Co1 C22 P2 . . . . -20.2(2) ?
    O1' P2 C23 C24 . . . . -42.9(3) ?
    C29 P2 C23 C24 . . . . -173.9(2) ?
    C22 P2 C23 C24 . . . . 81.9(2) ?
    O1' P2 C23 C28 . . . . 137.0(3) ?
    C29 P2 C23 C28 . . . . 6.0(3) ?
    C22 P2 C23 C28 . . . . -98.2(3) ?
    C28 C23 C24 C25 . . . . 1.4(5) ?
    P2 C23 C24 C25 . . . . -178.7(2) ?
    C23 C24 C25 C26 . . . . -2.1(5) ?
    C24 C25 C26 C27 . . . . 1.1(6) ?
    C25 C26 C27 C28 . . . . 0.5(6) ?
    C24 C23 C28 C27 . . . . 0.2(5) ?
    P2 C23 C28 C27 . . . . -179.7(2) ?
    C26 C27 C28 C23 . . . . -1.2(5) ?
    O1' P2 C29 C34 . . . . 158.1(3) ?
    C23 P2 C29 C34 . . . . -73.4(3) ?
    C22 P2 C29 C34 . . . . 31.6(3) ?
    O1' P2 C29 C30 . . . . -22.4(4) ?
    C23 P2 C29 C30 . . . . 106.1(2) ?
    C22 P2 C29 C30 . . . . -148.9(2) ?
    C34 C29 C30 C31 . . . . -0.5(4) ?
    P2 C29 C30 C31 . . . . 180.0(2) ?
    C29 C30 C31 C32 . . . . 0.0(5) ?
    C30 C31 C32 C33 . . . . 0.3(5) ?
    C31 C32 C33 C34 . . . . -0.2(5) ?
    C30 C29 C34 C33 . . . . 0.6(4) ?
    P2 C29 C34 C33 . . . . -179.9(2) ?
    C32 C33 C34 C29 . . . . -0.2(5) ?
loop_
    _geom_hbond_atom_site_label_D
    _geom_hbond_atom_site_label_H
    _geom_hbond_atom_site_label_A
    _geom_hbond_site_symmetry_A
    _geom_hbond_distance_DH
    _geom_hbond_distance_HA
    _geom_hbond_distance_DA
    _geom_hbond_angle_DHA
    C4 H4 F6 1_545 0.98 2.49 3.450(4) 167.3
    C18 H18 F5 . 0.98 2.43 3.327(4) 151.8
data_global
_journal_date_recd_electronic     2008-07-29
_journal_date_accepted     2008-09-02
_journal_name_full     'Acta Crystallographica, Section E'
_journal_year     2008
_journal_volume     64
_journal_issue     10
_journal_page_first     m1247
_journal_page_last     m1247
_journal_paper_category     QM
_journal_coeditor_code     LH2674
_publ_contact_author_name     'Dr. Jin Shan'
_publ_contact_author_address
;
Key Laboratory of Pesticide and Chemical Biology
College of Chemistry
Central China Normal University
Wuhan 430079
People's Republic of China
;
_publ_contact_author_email     jinshan@mail.ccnu.edu.cn
_publ_contact_author_fax     '86 27 67867725'
_publ_contact_author_phone     '86 27 67867725'
_publ_section_title
;
1-Diphenylphosphino-1-(diphenylphosphinoyl)cobaltocenium
hexafluorophosphate
;
loop_
    _publ_author_name
    _publ_author_address
    'Xiang-Hua Wu'
;
Key Laboratory of Pesticides and Chemical Biology
College of Chemistry
Central China Normal University
Wuhan 430079
People's Republic of China
;
    'Rui Guo'
;
Key Laboratory of Pesticides and Chemical Biology
College of Chemistry
Central China Normal University
Wuhan 430079
People's Republic of China
;
    'Shan Jin'
;
Key Laboratory of Pesticides and Chemical Biology
College of Chemistry
Central China Normal University
Wuhan 430079
People's Republic of China
;
    'Guang-Ao Yu'
;
Key Laboratory of Pesticides and Chemical Biology
College of Chemistry
Central China Normal University
Wuhan 430079
People's Republic of China
;
    'Sheng-Hua Liu'
;
Key Laboratory of Pesticides and Chemical Biology
College of Chemistry
Central China Normal University
Wuhan 430079
People's Republic of China
;
