# Supplementary material for: 1-Diphenyl­phosphino-1′-(diphenyl­phosphinoyl)cobaltocenium hexa­fluorido­phosphate
Source: Acta Crystallogr Sect E Struct Rep Online. 2008 Sep 6;64(Pt 10):m1247. doi: 10.1107/S1600536808027992 (PMC2959285; doi:10.1107/S1600536808027992)
Supplement: Supplementary file 2 [file e-64-m1247-Isup2.hkl]

# 
# h,k,l, Fc-squared, Fo-squared, sigma(Fo-squared) and status flag 
# 
data_I
_shelx_title ' t in P2(1)/n' 
_shelx_refln_list_code          4 
_shelx_F_calc_maximum      488.32 
_exptl_crystal_F_000      1464.00 
_reflns_d_resolution_high  0.7571 
 
loop_ 
 _symmetry_equiv_pos_as_xyz 
 'x, y, z' 
 '-x+1/2, y+1/2, -z+1/2' 
 '-x, -y, -z' 
 'x-1/2, -y-1/2, z-1/2' 
 
_cell_length_a    12.0364 
_cell_length_b    10.7014 
_cell_length_c    24.9733 
_cell_angle_alpha  90.000 
_cell_angle_beta  103.945 
_cell_angle_gamma  90.000 
 
_shelx_F_squared_multiplier     1.000 
 
loop_ 
 _refln_index_h 
 _refln_index_k 
 _refln_index_l 
 _refln_F_squared_calc 
 _refln_F_squared_meas 
 _refln_F_squared_sigma 
 _refln_observed_status 
   2   0   0    53960.20    59939.92   1703.46 o 
   4   0   0       20.10      168.80     25.78 o 
   6   0   0      179.93      331.30     42.97 o 
   8   0   0     1880.49     1935.43     96.83 o 
  10   0   0      762.60      851.16    111.58 o 
  12   0   0      374.84      368.24    131.59 o 
  14   0   0       24.26       65.79     86.81 o 
   1   1   0    14823.29     8546.81   3446.03 o 
   2   1   0     1571.82     1067.94    252.29 o 
   3   1   0       48.38       81.97     18.92 o 
   4   1   0     2595.72     2062.45    494.59 o 
   5   1   0      502.97      380.12     28.16 o 
   6   1   0     3149.38     3300.09     75.87 o 
   7   1   0     1110.01     1023.60     48.96 o 
   8   1   0      294.38      300.50     33.87 o 
   9   1   0       76.90      149.68     31.46 o 
  10   1   0       26.05       52.32     28.33 o 
  11   1   0      153.73      112.98     86.46 o 
  12   1   0      365.60      355.33     95.10 o 
  13   1   0        2.74        0.00     42.13 o 
  14   1   0       24.31        0.00     46.01 o 
  15   1   0        0.25       39.43     58.06 o 
   0   2   0       24.46       31.41     11.63 o 
   1   2   0       15.51       31.83      6.02 o 
   2   2   0     1402.75     1016.29    222.60 o 
   3   2   0      362.04      274.26     56.72 o 
   4   2   0       29.77       42.88     11.14 o 
   5   2   0      760.95      587.10     91.56 o 
   6   2   0      147.26      124.03     34.24 o 
   7   2   0      110.91       75.00     19.15 o 
   8   2   0       13.34       24.85     17.53 o 
   9   2   0       12.31        1.18     18.88 o 
  10   2   0       30.55       32.58     26.91 o 
  11   2   0       37.91       33.30     42.47 o 
  12   2   0        0.00       13.97     39.73 o 
  13   2   0        5.13       48.67     52.72 o 
  14   2   0        3.38        6.87     56.14 o 
  15   2   0        5.78        0.00     55.24 o 
   1   3   0     4247.07     3513.47    489.72 o 
   2   3   0      976.26     1011.62     51.79 o 
   3   3   0     2711.79     2550.32    185.61 o 
   4   3   0     1694.82     1239.49    323.50 o 
   5   3   0      333.64      223.89     67.84 o 
   6   3   0     2090.29     2095.16     63.90 o 
   7   3   0       98.24      139.26     23.73 o 
   8   3   0       47.23       46.17     19.96 o 
   9   3   0       44.17       44.48     23.90 o 
  10   3   0      147.36      165.00     48.36 o 
  11   3   0        0.42       37.63     34.10 o 
  12   3   0      159.36      133.82     64.63 o 
  13   3   0       12.07       43.98     55.64 o 
  14   3   0        3.06       18.61     59.08 o 
   0   4   0     6210.65     6231.68    122.01 o 
   1   4   0       94.55       80.28     14.20 o 
   2   4   0    20432.40    21156.79    190.02 o 
   3   4   0      868.05      907.89     33.29 o 
   4   4   0    32434.62    34073.14    229.58 o 
   5   4   0     1603.87     1614.53    139.44 o 
   6   4   0     7820.15     5818.08   1060.24 o 
   7   4   0      990.73      674.53    233.15 o 
   8   4   0      112.13      112.71     29.87 o 
   9   4   0        0.17       17.28     21.53 o 
  10   4   0       64.33       61.58     31.11 o 
  11   4   0       49.58       36.05     37.18 o 
  12   4   0       35.27       26.03     41.13 o 
  13   4   0       12.64       24.80     75.09 o 
  14   4   0       20.85       23.08     71.99 o 
   1   5   0    27629.52    23009.99   2735.59 o 
   2   5   0       25.78       55.42     12.35 o 
   3   5   0    11149.50    11456.18    121.45 o 
   4   5   0       86.43       87.78     16.68 o 
   5   5   0       88.75       76.22     18.52 o 
   6   5   0     1056.06     1078.06     58.67 o 
   7   5   0     1036.43      973.52     61.61 o 
   8   5   0       90.34       89.19     24.88 o 
   9   5   0      196.99      128.38     43.57 o 
  10   5   0      246.48      143.05     57.50 o 
  11   5   0      171.36      123.70     45.14 o 
  12   5   0       13.56       13.17     48.56 o 
  13   5   0        6.40       94.04     93.70 o 
  14   5   0        0.18       11.71     75.78 o 
   0   6   0     1820.04     1834.18     72.56 o 
   1   6   0     1164.88      983.35     97.58 o 
   2   6   0     2904.27     2916.97     68.32 o 
   3   6   0      977.61      972.70     40.79 o 
   4   6   0      576.21      599.56     37.34 o 
   5   6   0       17.84       23.01     17.27 o 
   6   6   0        5.06        4.34     18.44 o 
   7   6   0      191.51      226.90     40.62 o 
   8   6   0      262.86      278.20     47.48 o 
   9   6   0      443.67      396.48     64.46 o 
  10   6   0      141.11      127.06     45.67 o 
  11   6   0       99.48       99.63     50.38 o 
  12   6   0        3.71        0.00     45.85 o 
  13   6   0        3.62        1.86     49.87 o 
   1   7   0     1008.84      943.16     97.84 o 
   2   7   0       81.64       52.38     16.73 o 
   3   7   0       87.37       72.73     20.78 o 
   4   7   0      283.73      312.66     39.72 o 
   5   7   0       62.68       71.79     27.87 o 
   6   7   0       10.61       28.74     22.66 o 
   7   7   0        2.31        4.66     21.49 o 
   8   7   0      129.11      160.98     39.90 o 
   9   7   0        6.59        0.00     32.90 o 
  10   7   0       61.86      100.41     49.74 o 
  11   7   0       13.72        0.00     41.85 o 
  12   7   0      156.78      169.62     89.39 o 
  13   7   0        2.43        2.41     81.98 o 
   0   8   0    13040.83    13344.67    586.31 o 
   1   8   0      263.99      225.90     34.69 o 
   2   8   0     5387.55     5404.39    129.19 o 
   3   8   0       64.23       60.96     22.79 o 
   4   8   0     1566.87     1633.33     80.74 o 
   5   8   0       59.25       64.40     28.26 o 
   6   8   0      300.29      372.09     56.14 o 
   7   8   0      112.01      113.07     42.31 o 
   8   8   0      337.41      182.89     98.20 o 
   9   8   0       62.53       47.58     48.19 o 
  10   8   0      160.52      151.80     60.16 o 
  11   8   0       37.09       29.91     51.32 o 
  12   8   0       33.50       81.52     79.03 o 
   1   9   0     1440.33     1233.19    114.98 o 
   2   9   0      308.79      267.20     44.36 o 
   3   9   0     1809.91     1761.81     86.30 o 
   4   9   0      627.24      706.71     73.42 o 
   5   9   0        3.28       37.26     27.94 o 
   6   9   0      690.89      657.13     86.58 o 
   7   9   0      331.37      354.80     67.04 o 
   8   9   0       94.28      104.25     53.56 o 
   9   9   0        3.51       65.42     48.94 o 
  10   9   0        4.34        0.00     46.53 o 
  11   9   0       96.09      154.50     70.41 o 
   0  10   0     2710.03     2718.94    182.94 o 
   1  10   0      126.00       91.61     30.76 o 
   2  10   0      925.74      902.27     76.82 o 
   3  10   0        0.35       17.17     26.86 o 
   4  10   0      167.79      168.82     50.63 o 
   5  10   0      112.50      124.84     46.94 o 
   6  10   0      143.67      112.20     42.13 o 
   7  10   0      152.85      172.43     54.06 o 
   8  10   0       51.21       55.27     53.15 o 
   9  10   0       67.49      135.85     67.61 o 
  10  10   0       38.51      102.67     58.64 o 
   1  11   0      199.02      167.41     39.47 o 
   2  11   0      101.37       76.85     39.98 o 
   3  11   0        0.37       13.47     35.04 o 
   4  11   0       47.52       41.81     36.77 o 
   5  11   0        5.72        0.00     30.48 o 
   6  11   0       70.75       88.90     47.06 o 
   7  11   0        0.98        0.22     37.96 o 
   8  11   0      111.73       84.12     60.09 o 
   9  11   0        9.13        3.30     52.95 o 
   0  12   0      826.70      886.69    153.70 o 
   1  12   0        2.07       44.36     34.97 o 
   2  12   0     1026.68     1153.62    123.98 o 
   3  12   0       75.67       96.52     45.44 o 
   4  12   0      245.39      349.46     72.48 o 
   5  12   0        6.57        0.00     39.65 o 
   6  12   0      206.35      196.52     62.84 o 
   7  12   0       24.84       21.94     53.81 o 
   8  12   0       51.21        5.17     99.21 o 
   1  13   0      206.38      188.98     71.25 o 
   2  13   0       16.65       45.23     55.77 o 
   3  13   0      116.65      200.06     62.99 o 
   4  13   0       16.61       49.91     48.42 o 
   5  13   0       23.45       25.93     45.87 o 
   6  13   0       29.20      108.43     89.87 o 
   1  14   0      106.64      141.58    118.15 o 
   2  14   0      193.42      280.05    161.90 o 
 -15   0   1       59.01       53.39     79.23 o 
 -13   0   1      191.62      164.31    101.62 o 
 -11   0   1       88.23      131.24     78.88 o 
  -9   0   1      192.62      166.50     51.83 o 
  -7   0   1     1896.81     1844.05     86.69 o 
  -5   0   1      771.53      620.48    383.22 o 
  -3   0   1      119.42       66.66     50.38 o 
  -1   0   1       91.42       91.51     10.18 o 
   1   0   1      424.20      526.22     32.70 o 
   3   0   1      435.96      434.81     31.85 o 
   5   0   1     1289.00     1332.21     77.98 o 
   7   0   1      787.67      771.00     76.54 o 
   9   0   1      489.21      503.73     66.52 o 
  11   0   1        2.44        7.58     52.36 o 
  13   0   1       24.77        0.00     57.87 o 
  15   0   1       40.41       40.65     87.84 o 
 -15   1   1        1.23       19.50     54.44 o 
 -14   1   1      157.95      143.81     73.93 o 
 -13   1   1       19.20       12.44     42.79 o 
 -12   1   1      140.76      123.73     57.30 o 
 -11   1   1      196.40      178.65     64.24 o 
 -10   1   1       20.16       47.47     24.02 o 
  -9   1   1      170.19      163.82     32.74 o 
  -8   1   1     1203.23     1313.40     57.12 o 
  -7   1   1      470.00      450.66     36.54 o 
  -6   1   1      294.26      294.74     85.67 o 
  -5   1   1       38.38       45.92     12.62 o 
  -4   1   1      294.82      174.36     53.02 o 
  -3   1   1     6569.33     3029.50   1499.72 o 
  -2   1   1     1654.28     1640.60     61.53 o 
  -1   1   1     2691.27     2706.47     36.72 o 
   0   1   1       19.86       18.87      3.58 o 
   1   1   1    10802.86    11236.42     72.00 o 
   2   1   1     1928.60     2014.92     83.77 o 
   3   1   1      168.23      154.27     14.84 o 
   4   1   1      643.65      587.53     29.17 o 
   5   1   1     2879.30     2123.62    367.06 o 
   6   1   1      701.20      660.12     40.14 o 
   7   1   1      465.23      462.75     39.32 o 
   8   1   1      523.32      470.75     42.39 o 
   9   1   1       34.62       83.81     25.26 o 
  10   1   1     1075.64     1086.45    107.87 o 
  11   1   1        6.08        0.00     33.86 o 
  12   1   1      165.19      188.66     72.58 o 
  13   1   1       14.50       36.67     55.98 o 
  14   1   1        1.60       17.00     49.49 o 
  15   1   1        5.70       71.94     59.44 o 
 -15   2   1        9.36       40.99     83.02 o 
 -14   2   1      100.56       58.41     64.07 o 
 -13   2   1       22.17       35.09     48.08 o 
 -12   2   1      125.87       92.02     54.43 o 
 -11   2   1       32.41       34.85     33.21 o 
 -10   2   1      177.17      273.10     45.41 o 
  -9   2   1       19.36       12.43     18.96 o 
  -8   2   1      474.44      275.39    107.12 o 
  -7   2   1     2417.67     1638.64    408.08 o 
  -6   2   1     1986.48     1957.89     89.05 o 
  -5   2   1     1534.13     1154.00    212.89 o 
  -4   2   1     2314.95     1688.21    327.40 o 
  -3   2   1      117.82      133.10     14.27 o 
  -2   2   1    82162.11    87772.16   1029.71 o 
  -1   2   1    14135.85    15080.36     99.32 o 
   0   2   1   101828.41   107081.95   1752.61 o 
   1   2   1      110.97       81.06     12.07 o 
   2   2   1    38414.52    40094.19    309.32 o 
   3   2   1      385.70      383.14     23.76 o 
   4   2   1     5300.62     3633.18    596.17 o 
   5   2   1      632.42      706.24     35.91 o 
   6   2   1     9949.04     9494.58    132.50 o 
   7   2   1      276.48      343.26     34.56 o 
   8   2   1     4253.75     4121.08    101.12 o 
   9   2   1        5.41       15.23     20.92 o 
  10   2   1     1333.86     1275.99     94.85 o 
  11   2   1       30.87       21.48     39.52 o 
  12   2   1      539.97      512.38    110.99 o 
  13   2   1       34.84       15.20     47.87 o 
  14   2   1        5.75       39.63     63.05 o 
  15   2   1       18.02       17.15     55.32 o 
 -15   3   1        2.74        0.00     70.62 o 
 -14   3   1       75.88      197.04    117.12 o 
 -13   3   1        1.35        0.00     42.52 o 
 -12   3   1       79.30       76.33     55.66 o 
 -11   3   1       53.27       69.00     39.28 o 
 -10   3   1        3.84       12.80     23.64 o 
  -9   3   1     1688.10     1555.24    159.94 o 
  -8   3   1        0.61       13.34     16.86 o 
  -7   3   1      186.58      191.39     76.10 o 
  -6   3   1       62.33       89.40     17.55 o 
  -5   3   1       62.06       68.01     25.04 o 
  -4   3   1     2782.20     2802.17     56.87 o 
  -3   3   1     4854.28     5522.89     74.99 o 
  -2   3   1      637.48      669.30     24.09 o 
  -1   3   1    10174.51    11234.64    110.22 o 
   0   3   1     2389.33     1987.24    204.12 o 
   1   3   1     6340.96     6475.51     79.88 o 
   2   3   1      479.85      377.00     40.35 o 
   3   3   1     2068.67     2142.18     51.55 o 
   4   3   1     1405.64     1428.32     45.15 o 
   5   3   1     3616.97     3654.44     80.77 o 
   6   3   1      535.86      583.56     44.37 o 
   7   3   1      494.40      536.04     69.50 o 
   8   3   1      568.89      522.25     53.67 o 
   9   3   1      287.81      252.16     56.23 o 
  10   3   1       41.79       42.61     31.42 o 
  11   3   1       38.04       44.43     36.60 o 
  12   3   1       66.15      123.66     88.18 o 
  13   3   1       36.22       35.83     53.21 o 
  14   3   1        0.29       12.72     59.49 o 
 -14   4   1        5.34        0.00     70.62 o 
 -13   4   1       53.02      104.37     99.55 o 
 -12   4   1       15.28        0.00     45.59 o 
 -11   4   1       98.10      113.31     49.52 o 
 -10   4   1      184.55      101.53     75.53 o 
  -9   4   1       89.41       69.15     36.82 o 
  -8   4   1      258.65      242.78     43.51 o 
  -7   4   1      342.08      397.51     46.31 o 
  -6   4   1       13.72       34.48     13.72 o 
  -5   4   1      439.13      471.39     32.17 o 
  -4   4   1      657.69      696.32     34.83 o 
  -3   4   1     1633.15     1607.95     45.46 o 
  -2   4   1     2295.99     2366.97     49.36 o 
  -1   4   1       58.12       59.26     11.14 o 
   0   4   1      346.24      315.93     40.05 o 
   1   4   1      145.15      172.01     15.44 o 
   2   4   1      411.67      405.46     23.14 o 
   3   4   1      258.38      184.70     41.64 o 
   4   4   1     1977.76     1916.36     53.92 o 
   5   4   1      729.61      746.14     42.23 o 
   6   4   1      364.79      379.42     37.22 o 
   7   4   1     1495.49     1377.25     71.86 o 
   8   4   1      645.40      637.79     61.12 o 
   9   4   1       59.76       83.66     34.96 o 
  10   4   1       11.59       29.81     30.48 o 
  11   4   1      467.84      438.17     83.62 o 
  12   4   1       23.90       30.70     39.82 o 
  13   4   1        3.32       32.04     81.98 o 
  14   4   1        3.68       35.14     70.27 o 
 -14   5   1       40.59       79.57     89.22 o 
 -13   5   1        0.11        9.30     73.03 o 
 -12   5   1      161.48      265.09     86.81 o 
 -11   5   1      129.30      111.54     46.77 o 
 -10   5   1      226.29      265.67     55.60 o 
  -9   5   1       43.93       53.74     27.42 o 
  -8   5   1      120.49       96.47     26.33 o 
  -7   5   1      542.56      446.81    111.75 o 
  -6   5   1      190.24      195.18     30.08 o 
  -5   5   1      125.83      154.66     22.23 o 
  -4   5   1      907.76      936.76     42.03 o 
  -3   5   1      532.38      556.45     34.42 o 
  -2   5   1       20.06       26.31     10.49 o 
  -1   5   1     4136.51     4165.60     70.33 o 
   0   5   1       91.51       62.13     15.22 o 
   1   5   1     3679.91     3632.11     67.13 o 
   2   5   1       48.21       59.67     12.12 o 
   3   5   1     1964.79     1742.69    212.95 o 
   4   5   1     4895.14     4269.94    507.72 o 
   5   5   1       26.00       33.47     13.42 o 
   6   5   1     1399.48     1106.00    156.31 o 
   7   5   1        3.38       35.31     18.98 o 
   8   5   1       75.91       96.36     29.98 o 
   9   5   1       30.95       23.75     27.50 o 
  10   5   1      139.38      188.66     50.36 o 
  11   5   1      204.76      141.25     70.16 o 
  12   5   1      126.62       42.56     49.89 o 
  13   5   1       12.54       15.85     79.92 o 
 -13   6   1        1.14        0.00     71.99 o 
 -12   6   1      154.36      194.36     84.24 o 
 -11   6   1      118.15       68.01     49.78 o 
 -10   6   1      439.45      365.76     77.27 o 
  -9   6   1       91.72      103.62     34.86 o 
  -8   6   1      286.39      303.75     48.08 o 
  -7   6   1        9.19       27.27     21.66 o 
  -6   6   1      867.76      893.39     71.79 o 
  -5   6   1      187.82      158.04     24.91 o 
  -4   6   1     5665.41     5598.68    101.87 o 
  -3   6   1      151.09      132.72     21.00 o 
  -2   6   1     2839.06     2758.73     63.76 o 
  -1   6   1     3918.23     4097.48     76.27 o 
   0   6   1     1322.54     1243.79     90.23 o 
   1   6   1      512.65      569.42     32.45 o 
   2   6   1     8478.05     8421.63    139.46 o 
   3   6   1     1294.84     1140.96    181.31 o 
   4   6   1    12892.66     9545.79   1672.67 o 
   5   6   1      110.02       99.07     29.54 o 
   6   6   1     4279.99     2600.58    772.49 o 
   7   6   1       70.42       34.60     22.73 o 
   8   6   1      262.78      173.40     60.24 o 
   9   6   1        0.10        5.42     28.70 o 
  10   6   1      170.98      113.76     42.50 o 
  11   6   1        3.19        0.00     47.07 o 
  12   6   1      183.05      132.21     69.67 o 
  13   6   1       20.25       26.35     80.43 o 
 -13   7   1       29.85      122.33     74.23 o 
 -12   7   1        4.54       43.50     60.80 o 
 -11   7   1        4.97       31.05     43.40 o 
 -10   7   1       79.92      114.50     52.98 o 
  -9   7   1       96.03      117.36     42.56 o 
  -8   7   1      900.75      412.44    223.76 o 
  -7   7   1      242.45      207.06     42.07 o 
  -6   7   1       20.37       36.00     22.83 o 
  -5   7   1      883.53      977.05     73.25 o 
  -4   7   1      120.31      118.52     26.91 o 
  -3   7   1      872.40      888.73     60.64 o 
  -2   7   1       13.98       15.65     15.63 o 
  -1   7   1     5433.69     5152.03    140.75 o 
   0   7   1        4.25       37.58     14.46 o 
   1   7   1    21222.15    21067.38    298.64 o 
   2   7   1      846.48      890.71     54.64 o 
   3   7   1     2404.23     1652.91    256.40 o 
   4   7   1       10.80        8.73     15.69 o 
   5   7   1      995.89     1007.40     77.26 o 
   6   7   1        7.80        0.51     19.78 o 
   7   7   1       38.20       63.69     29.95 o 
   8   7   1        3.10        0.00     24.68 o 
   9   7   1      832.09      956.73    120.44 o 
  10   7   1       59.04       82.08     51.32 o 
  11   7   1       21.36        4.74     61.13 o 
  12   7   1      174.37      162.43     88.96 o 
  13   7   1        2.30       17.57     90.60 o 
 -12   8   1       65.94       24.30     72.92 o 
 -11   8   1       18.22       74.67     57.95 o 
 -10   8   1       65.51       70.90     48.18 o 
  -9   8   1       10.43        0.00     36.23 o 
  -8   8   1       17.88       25.17     34.76 o 
  -7   8   1       35.34       41.44     33.31 o 
  -6   8   1        6.22       30.56     29.70 o 
  -5   8   1       11.93       19.24     21.68 o 
  -4   8   1       31.68       54.44     26.26 o 
  -3   8   1      107.07      121.91     29.55 o 
  -2   8   1      413.48      457.50     50.43 o 
  -1   8   1      583.40      539.16     51.47 o 
   0   8   1     3385.71     3052.82    210.47 o 
   1   8   1       62.97       95.70     23.39 o 
   2   8   1     3176.23     2834.52     87.82 o 
   3   8   1      514.74      356.94     58.92 o 
   4   8   1      718.99      692.87     63.78 o 
   5   8   1      126.57      181.64     40.49 o 
   6   8   1       19.53       26.47     25.40 o 
   7   8   1      241.05      227.49     60.65 o 
   8   8   1      694.90      672.01    103.09 o 
   9   8   1      265.13      211.87     66.29 o 
  10   8   1       23.89       17.25     42.53 o 
  11   8   1       80.74       85.14     57.14 o 
  12   8   1       30.49        0.00     72.55 o 
 -12   9   1       22.03        5.51     89.22 o 
 -11   9   1       44.74        0.00     54.95 o 
 -10   9   1       80.14      126.10     59.88 o 
  -9   9   1       61.65       39.79     45.21 o 
  -8   9   1        1.14       47.60     36.34 o 
  -7   9   1        0.69        7.63     31.85 o 
  -6   9   1        5.08       28.34     31.00 o 
  -5   9   1        2.33        0.00     25.80 o 
  -4   9   1       29.16       10.51     24.71 o 
  -3   9   1       22.95       35.51     23.20 o 
  -2   9   1       40.10       43.86     23.85 o 
  -1   9   1       22.20       35.82     24.11 o 
   0   9   1        1.47        1.64     19.64 o 
   1   9   1      442.26      416.77     52.03 o 
   2   9   1      148.25      153.96     33.98 o 
   3   9   1      106.80       75.04     25.59 o 
   4   9   1      106.27      103.20     33.67 o 
   5   9   1        1.80        0.00     23.06 o 
   6   9   1      242.05      291.25     59.87 o 
   7   9   1       37.90       42.26     35.02 o 
   8   9   1      320.82      308.77     77.38 o 
   9   9   1       11.91        0.00     40.72 o 
  10   9   1      316.85      398.28     93.08 o 
  11   9   1        3.25       32.46     58.31 o 
 -11  10   1        3.18       98.86    101.62 o 
 -10  10   1      162.62      217.67     80.79 o 
  -9  10   1       19.81       68.58     58.69 o 
  -8  10   1      218.71      218.43     63.07 o 
  -7  10   1      102.28      120.37     46.14 o 
  -6  10   1      161.30      186.95     54.34 o 
  -5  10   1        1.38       13.84     31.89 o 
  -4  10   1      124.49      125.97     43.15 o 
  -3  10   1      175.64      180.27     48.43 o 
  -2  10   1     1763.02     1707.55     95.80 o 
  -1  10   1      510.30      558.10     61.77 o 
   0  10   1     4205.47     3755.80    260.39 o 
   1  10   1      181.18      240.46     42.87 o 
   2  10   1     2419.70     2296.39    150.90 o 
   3  10   1      409.34      309.15     98.92 o 
   4  10   1      721.32      774.53     82.51 o 
   5  10   1      130.04      150.78     48.64 o 
   6  10   1      283.93      319.63     65.95 o 
   7  10   1       12.33       44.44     40.02 o 
   8  10   1      295.07      335.14     85.46 o 
   9  10   1        0.09       12.88     48.93 o 
  10  10   1      183.00      237.63     79.80 o 
  -9  11   1       76.62      139.11     72.78 o 
  -8  11   1        5.30        0.00     48.53 o 
  -7  11   1        5.51       13.72     38.46 o 
  -6  11   1      387.78      400.95     76.86 o 
  -5  11   1        1.10       21.08     36.22 o 
  -4  11   1      117.29      115.53     46.04 o 
  -3  11   1       13.64       25.77     35.56 o 
  -2  11   1       23.36       36.25     35.70 o 
  -1  11   1      247.19      289.07     54.93 o 
   0  11   1      100.00      108.53     34.79 o 
   1  11   1     1147.25     1191.62     92.42 o 
   2  11   1      120.90      124.98     36.02 o 
   3  11   1      741.78      784.60     98.09 o 
   4  11   1        0.78       17.38     34.96 o 
   5  11   1      507.58      619.47     90.95 o 
   6  11   1      115.64      119.05     48.27 o 
   7  11   1      130.55      179.55     65.06 o 
   8  11   1       87.66       92.63     63.41 o 
   9  11   1        0.49        4.02     65.66 o 
  -8  12   1       19.15       99.55    124.35 o 
  -7  12   1       44.10        0.00     42.87 o 
  -6  12   1        9.31       87.17     45.85 o 
  -5  12   1      336.05      437.56     83.37 o 
  -4  12   1       20.50       50.67     40.41 o 
  -3  12   1       47.43       91.29     47.99 o 
  -2  12   1      400.83      552.99     88.00 o 
  -1  12   1       66.48       48.33     35.85 o 
   0  12   1      696.77      718.18     85.20 o 
   1  12   1        4.07        0.00     32.78 o 
   2  12   1      881.39      878.21    108.83 o 
   3  12   1       94.78      132.06     51.58 o 
   4  12   1      355.44      399.23     76.57 o 
   5  12   1       16.34       59.19     46.20 o 
   6  12   1      288.24      296.75     72.24 o 
   7  12   1      272.42      270.55     96.49 o 
  -6  13   1       47.00       57.68     81.22 o 
  -5  13   1        1.28        2.04     46.24 o 
  -4  13   1       43.42      112.48     55.50 o 
  -3  13   1        0.18       41.36     45.91 o 
  -2  13   1        8.65       34.47     44.55 o 
  -1  13   1       46.31       74.99     60.97 o 
   0  13   1        3.14       23.68     43.22 o 
   1  13   1       21.46        8.25     49.54 o 
   2  13   1       17.02       31.26     54.08 o 
   3  13   1        6.59       40.39     51.59 o 
   4  13   1       39.97       81.73     48.79 o 
   5  13   1       13.74        0.00     43.00 o 
  -2  14   1       79.84      111.61    107.82 o 
  -1  14   1        4.47      102.31    100.93 o 
   1  14   1        0.12       23.77     97.14 o 
 -14   0   2      142.54      120.22     86.46 o 
 -12   0   2      790.04      707.20    175.68 o 
 -10   0   2      712.02      753.00    107.26 o 
  -8   0   2     2561.13     2798.63    184.29 o 
  -6   0   2      754.86      664.75    359.78 o 
  -4   0   2    20121.38    21675.84    387.55 o 
  -2   0   2     3383.97     4126.00    114.87 o 
   0   0   2    67800.48    58607.51   4430.87 o 
   2   0   2   238454.33   234166.55   2431.02 o 
   4   0   2    11019.43    10993.09    242.43 o 
   6   0   2    13556.29    13156.53    215.50 o 
   8   0   2     6564.34     6190.09    278.81 o 
  10   0   2     4406.45     3974.83    317.95 o 
  12   0   2      600.68      537.72    158.46 o 
  14   0   2       10.78       35.82     78.54 o 
 -15   1   2       41.96       18.64     57.36 o 
 -14   1   2       60.89       94.50     66.75 o 
 -13   1   2        3.10       19.33     48.14 o 
 -12   1   2      132.75      187.80     89.56 o 
 -11   1   2      142.95      133.83     38.54 o 
 -10   1   2      174.20      200.98     42.16 o 
  -9   1   2       62.14       70.22     23.99 o 
  -8   1   2       14.05       23.31     15.52 o 
  -7   1   2     3852.18     3944.40     94.64 o 
  -6   1   2      137.67      103.32     27.48 o 
  -5   1   2      115.77      105.64     36.55 o 
  -4   1   2      159.48      161.41     15.95 o 
  -3   1   2    15804.76    13638.10   1846.30 o 
  -2   1   2     2443.62     2450.46    136.62 o 
  -1   1   2     1892.75     2086.90     32.76 o 
   0   1   2      305.94      256.59     31.58 o 
   1   1   2     4883.81     4942.89     44.47 o 
   2   1   2      183.38      201.01     13.35 o 
   3   1   2      710.84      776.88     26.51 o 
   4   1   2     3550.88     3727.17     63.88 o 
   5   1   2     5322.63     5494.67    111.15 o 
   6   1   2       81.44       76.73     17.64 o 
   7   1   2     1465.84     1433.83     57.21 o 
   8   1   2     3028.15     2958.43     92.94 o 
   9   1   2      248.31      200.04     36.60 o 
  10   1   2     1003.62      940.43    102.99 o 
  11   1   2       43.28       39.30     47.88 o 
  12   1   2      160.41      176.87     72.17 o 
  13   1   2        8.82        0.00     45.85 o 
  14   1   2       24.49       30.85     62.87 o 
  15   1   2       26.77       72.96     69.58 o 
 -15   2   2       83.92       56.84     91.97 o 
 -14   2   2        7.22       17.33     53.14 o 
 -13   2   2      185.64      220.87     80.20 o 
 -12   2   2        9.47       49.86     47.96 o 
 -11   2   2       54.08       71.24     38.36 o 
 -10   2   2        7.01        2.20     20.77 o 
  -9   2   2        3.32        0.00     19.29 o 
  -8   2   2        8.33       14.98     16.48 o 
  -7   2   2      565.76      325.35     97.10 o 
  -6   2   2       13.89       14.18      9.66 o 
  -5   2   2       47.07       50.65     11.82 o 
  -4   2   2      251.77      235.29     18.07 o 
  -3   2   2       33.26       48.79      8.37 o 
  -2   2   2      258.72      257.82     15.70 o 
  -1   2   2       24.25       45.85      7.96 o 
   0   2   2     3293.91     3274.48     46.61 o 
   1   2   2      573.75      536.79     34.13 o 
   2   2   2      121.46      138.28     14.90 o 
   3   2   2      303.26      320.84     22.68 o 
   4   2   2      274.12      251.19     22.47 o 
   5   2   2      806.18      729.69     35.98 o 
   6   2   2        5.48       27.67     14.37 o 
   7   2   2     2277.55     2296.82     71.97 o 
   8   2   2      436.70      494.08     44.89 o 
   9   2   2      515.79      508.30     63.78 o 
  10   2   2       15.19       35.28     34.65 o 
  11   2   2      313.94      263.57     65.75 o 
  12   2   2        2.70        2.78     46.69 o 
  13   2   2      139.73      121.54     69.68 o 
  14   2   2       22.96        0.00     49.82 o 
  15   2   2        2.76       16.88     77.85 o 
 -15   3   2        2.68        0.00     62.69 o 
 -14   3   2      267.35      325.52    139.17 o 
 -13   3   2        8.10        0.00     46.18 o 
 -12   3   2      142.71      155.12     65.70 o 
 -11   3   2      207.70      139.18    104.36 o 
 -10   3   2      130.98       74.50     28.01 o 
  -9   3   2       57.85       49.38     22.28 o 
  -8   3   2      154.72      178.19     33.33 o 
  -7   3   2      410.48      311.67    118.59 o 
  -6   3   2      343.21      284.30     47.46 o 
  -5   3   2       17.61       10.85      8.79 o 
  -4   3   2     3820.86     3767.76     63.29 o 
  -3   3   2      258.20      266.38     21.09 o 
  -2   3   2     1474.51     1561.31     38.38 o 
  -1   3   2     2689.68     2805.00     50.54 o 
   0   3   2      118.59      133.98     15.20 o 
   1   3   2       85.72       71.66     11.74 o 
   2   3   2      240.39      238.66     16.53 o 
   3   3   2     1829.89     1862.94     49.22 o 
   4   3   2     1325.36     1319.58     44.23 o 
   5   3   2     1671.29     1757.58     54.42 o 
   6   3   2     2600.15     2541.53     73.55 o 
   7   3   2       73.99      104.89     22.96 o 
   8   3   2     1209.66     1159.25     70.56 o 
   9   3   2       60.49       85.43     32.33 o 
  10   3   2     1135.29     1074.20    116.75 o 
  11   3   2       68.01       65.34     43.93 o 
  12   3   2      545.45      637.69    130.05 o 
  13   3   2       13.30        4.68     49.56 o 
  14   3   2       29.73        5.34     55.54 o 
 -14   4   2      108.00      155.70    111.61 o 
 -13   4   2       15.17       10.33     70.96 o 
 -12   4   2      479.70      460.03    108.99 o 
 -11   4   2      229.64      188.07     48.55 o 
 -10   4   2      430.90      526.37     62.24 o 
  -9   4   2       14.55       16.04     20.96 o 
  -8   4   2        4.73       19.30     17.40 o 
  -7   4   2      416.95      349.37     92.00 o 
  -6   4   2     3069.83     2841.65     89.87 o 
  -5   4   2      435.34      448.06     30.59 o 
  -4   4   2     2948.82     2951.16     63.20 o 
  -3   4   2     5970.40     6408.37     99.65 o 
  -2   4   2    15210.68    16445.76    169.16 o 
  -1   4   2     1005.91      995.75     35.14 o 
   0   4   2      262.58      234.89     22.17 o 
   1   4   2     2180.50     2273.00     80.58 o 
   2   4   2     3350.31     2976.82     65.15 o 
   3   4   2     3134.65     3148.72     84.36 o 
   4   4   2    26517.70    26984.26    345.80 o 
   5   4   2      631.06      703.86     41.32 o 
   6   4   2    14882.51    14776.50    184.34 o 
   7   4   2       43.72       54.59     22.74 o 
   8   4   2     3285.58     3202.04    111.50 o 
   9   4   2       55.89       44.93     30.89 o 
  10   4   2     1065.40     1057.62    118.60 o 
  11   4   2       15.18        0.00     36.11 o 
  12   4   2      233.29      146.34     55.99 o 
  13   4   2        3.83       34.49     56.63 o 
  14   4   2       20.06       37.88     62.72 o 
 -14   5   2        6.96       22.39     74.41 o 
 -13   5   2        0.56        0.00     65.79 o 
 -12   5   2       70.37      119.57     53.49 o 
 -11   5   2        9.97       36.11     37.71 o 
 -10   5   2        6.80        0.00     25.24 o 
  -9   5   2      697.93      758.50     64.72 o 
  -8   5   2      313.57      190.42     45.52 o 
  -7   5   2     2747.80     2706.63     89.54 o 
  -6   5   2      901.60      924.20     55.64 o 
  -5   5   2      326.49      379.98     32.17 o 
  -4   5   2       60.97       79.91     16.22 o 
  -3   5   2      501.09      489.24     33.75 o 
  -2   5   2     1737.43     1721.77     50.99 o 
  -1   5   2     4358.23     4223.28     79.30 o 
   0   5   2      184.99      195.09     19.17 o 
   1   5   2     4192.91     3972.38     80.34 o 
   2   5   2      133.45      148.01     21.83 o 
   3   5   2     5498.57     5538.28    145.51 o 
   4   5   2      800.46      913.83     40.34 o 
   5   5   2      652.68      781.12     41.95 o 
   6   5   2       85.85      111.58     22.76 o 
   7   5   2     2044.75     1972.21     88.32 o 
   8   5   2      269.32      313.04     55.38 o 
   9   5   2      392.87      448.50     67.69 o 
  10   5   2      691.65      770.52     91.67 o 
  11   5   2      304.24      269.81     70.54 o 
  12   5   2      201.65      197.92     65.34 o 
  13   5   2        0.37        0.00     69.58 o 
 -13   6   2        1.29        0.00     75.09 o 
 -12   6   2       10.89        3.89     39.64 o 
 -11   6   2      249.20      260.53     71.01 o 
 -10   6   2       23.87       61.86     44.60 o 
  -9   6   2        2.18        8.07     24.00 o 
  -8   6   2      842.77      839.57     75.96 o 
  -7   6   2       57.46       70.01     27.18 o 
  -6   6   2      138.77      151.00     29.30 o 
  -5   6   2        3.49       12.30     16.28 o 
  -4   6   2       19.29       38.08     15.59 o 
  -3   6   2        8.19       38.20     14.60 o 
  -2   6   2      114.30      170.03     22.86 o 
  -1   6   2      203.47      239.57     27.49 o 
   0   6   2        2.05       17.24     10.52 o 
   1   6   2       40.46       29.49     11.56 o 
   2   6   2      472.84      487.36     40.47 o 
   3   6   2      877.52      902.78     50.29 o 
   4   6   2      535.42      479.52     40.42 o 
   5   6   2      765.57      759.97     52.68 o 
   6   6   2     1420.84     1388.06     81.55 o 
   7   6   2      292.11      316.37     56.34 o 
   8   6   2      187.66      257.76     53.09 o 
   9   6   2      405.73      454.99     71.74 o 
  10   6   2       37.08       65.95     39.54 o 
  11   6   2      500.44      421.85    108.07 o 
  12   6   2       21.97       38.24     57.70 o 
  13   6   2       39.05       23.51     61.22 o 
 -13   7   2        4.08        0.20     64.04 o 
 -12   7   2       98.65      104.00     53.02 o 
 -11   7   2      129.05      132.01     59.27 o 
 -10   7   2      197.11      252.45     68.80 o 
  -9   7   2       27.20       30.27     29.84 o 
  -8   7   2        2.51       27.93     29.35 o 
  -7   7   2        0.68       15.75     28.11 o 
  -6   7   2       40.92       76.19     28.86 o 
  -5   7   2       60.74      110.63     31.11 o 
  -4   7   2      114.78      158.20     30.05 o 
  -3   7   2       82.74      109.17     25.31 o 
  -2   7   2        1.18        6.84     13.80 o 
  -1   7   2      833.56      866.96     50.24 o 
   0   7   2        0.04       19.47     14.49 o 
   1   7   2     1111.65     1133.17     57.20 o 
   2   7   2      210.13      225.50     30.25 o 
   3   7   2      121.72      133.01     25.40 o 
   4   7   2     1829.41     1815.16     69.91 o 
   5   7   2        1.22       15.20     17.27 o 
   6   7   2      868.46      819.95     73.56 o 
   7   7   2        0.78        1.68     22.21 o 
   8   7   2      185.20      206.57     49.17 o 
   9   7   2      266.45      221.51     54.82 o 
  10   7   2      921.32      626.64    103.85 o 
  11   7   2        3.04        0.00     52.51 o 
  12   7   2      182.67      230.24     93.97 o 
  13   7   2       30.62       49.60     89.91 o 
 -12   8   2      279.39      324.21     87.44 o 
 -11   8   2       15.99        0.00     42.35 o 
 -10   8   2      400.08      362.14     85.31 o 
  -9   8   2       23.45       20.43     35.80 o 
  -8   8   2      441.70      382.62     68.94 o 
  -7   8   2        4.00       17.45     29.52 o 
  -6   8   2      152.54      202.93     47.34 o 
  -5   8   2      169.22      175.65     38.42 o 
  -4   8   2      236.46      232.57     42.30 o 
  -3   8   2        0.02        5.19     18.82 o 
  -2   8   2      353.82      399.68     46.12 o 
  -1   8   2      188.37      205.77     34.84 o 
   0   8   2     2123.11     2124.55     93.63 o 
   1   8   2      207.60      222.23     32.42 o 
   2   8   2     6615.93     6458.22    132.51 o 
   3   8   2      393.54      448.91     45.47 o 
   4   8   2     4105.38     3954.54    108.69 o 
   5   8   2        0.50       13.36     21.53 o 
   6   8   2      932.25      370.74    298.34 o 
   7   8   2       21.41       15.96     27.32 o 
   8   8   2      622.42      380.08    187.06 o 
   9   8   2       67.97       79.30     46.98 o 
  10   8   2      608.16      644.08    109.10 o 
  11   8   2      129.88       52.00     69.50 o 
 -12   9   2        0.12        6.53     70.79 o 
 -11   9   2       33.11       34.13     54.54 o 
 -10   9   2        0.10       13.30     50.31 o 
  -9   9   2       29.13       35.77     38.86 o 
  -8   9   2       19.08       33.17     36.10 o 
  -7   9   2       15.62       17.13     34.93 o 
  -6   9   2       92.83      135.92     46.26 o 
  -5   9   2       35.86       69.95     35.53 o 
  -4   9   2       23.13       95.39     37.74 o 
  -3   9   2      241.84      215.09     38.84 o 
  -2   9   2      178.57      263.60     42.09 o 
  -1   9   2     1194.18     1220.74     81.34 o 
   0   9   2      156.08      157.48     32.21 o 
   1   9   2      842.58      776.51     67.84 o 
   2   9   2      764.85      786.44     67.82 o 
   3   9   2      109.79      129.63     29.21 o 
   4   9   2       58.25       65.68     28.48 o 
   5   9   2      506.36      343.61    135.64 o 
   6   9   2       61.14       39.52     28.47 o 
   7   9   2      439.48      567.16     97.67 o 
   8   9   2      325.64      341.22     80.58 o 
   9   9   2      311.12      281.62     77.52 o 
  10   9   2       11.36       38.07     55.01 o 
  11   9   2       57.88      100.69     87.57 o 
 -11  10   2        1.50       39.96     79.57 o 
 -10  10   2       19.15        0.00     49.60 o 
  -9  10   2        0.66       31.24     50.09 o 
  -8  10   2        0.84       56.45     42.93 o 
  -7  10   2      115.06      141.45     50.13 o 
  -6  10   2       24.54       35.73     37.48 o 
  -5  10   2        3.30        0.00     28.52 o 
  -4  10   2       17.51       37.21     32.66 o 
  -3  10   2        6.52        1.56     29.61 o 
  -2  10   2       96.78      115.56     37.30 o 
  -1  10   2      104.49      101.39     32.35 o 
   0  10   2      482.42      392.52     52.02 o 
   1  10   2       19.19       23.56     24.95 o 
   2  10   2      486.47      565.08     63.21 o 
   3  10   2      211.73      192.62     40.08 o 
   4  10   2       88.30      103.86     35.88 o 
   5  10   2        7.60       32.29     30.41 o 
   6  10   2      337.92      319.61     65.78 o 
   7  10   2      381.88      307.09     77.24 o 
   8  10   2      470.05      386.82     91.67 o 
   9  10   2       84.60       68.41     62.71 o 
  10  10   2      155.48      196.92     79.65 o 
  -9  11   2       16.53       72.35     60.16 o 
  -8  11   2        0.80       13.69     45.01 o 
  -7  11   2       26.38       52.88     44.21 o 
  -6  11   2        6.14       10.16     36.50 o 
  -5  11   2       30.74        0.93     34.09 o 
  -4  11   2        2.57        0.00     30.81 o 
  -3  11   2        2.39       18.32     34.84 o 
  -2  11   2        0.02        0.00     27.49 o 
  -1  11   2      169.43      213.87     48.37 o 
   0  11   2        0.61       22.94     30.13 o 
   1  11   2        4.81       11.53     27.43 o 
   2  11   2        9.82        3.96     25.00 o 
   3  11   2       11.46       47.74     31.77 o 
   4  11   2       95.12      130.31     48.41 o 
   5  11   2        5.36        0.00     35.74 o 
   6  11   2      243.63      267.89     64.57 o 
   7  11   2       49.32      139.33     61.57 o 
   8  11   2      362.09      434.61    100.36 o 
   9  11   2       70.54       89.44     80.68 o 
  -8  12   2      175.03      294.87    160.18 o 
  -7  12   2       16.44       35.11     47.80 o 
  -6  12   2       57.54       36.40     44.97 o 
  -5  12   2        1.57        0.00     37.42 o 
  -4  12   2      113.67      157.45     55.88 o 
  -3  12   2        0.33        0.00     37.75 o 
  -2  12   2      353.42      340.35     72.54 o 
  -1  12   2       25.17       15.06     37.58 o 
   0  12   2     1076.54     1105.72    106.11 o 
   1  12   2       10.53       25.90     34.67 o 
   2  12   2      538.49      614.91    107.18 o 
   3  12   2      170.36      197.78     58.06 o 
   4  12   2      367.49      418.01     79.85 o 
   5  12   2       64.06       66.69     45.06 o 
   6  12   2      365.56      512.45    104.44 o 
   7  12   2       39.54       49.82     55.68 o 
  -6  13   2        0.35       77.33     80.33 o 
  -5  13   2       12.95        9.94     44.80 o 
  -4  13   2       69.82       98.08     56.87 o 
  -3  13   2       22.05        9.57     45.03 o 
  -2  13   2        6.57       40.45     47.52 o 
  -1  13   2        6.48        0.00     42.24 o 
   0  13   2      103.74      109.19     54.19 o 
   1  13   2       77.10      116.38     64.42 o 
   2  13   2       18.92       15.39     45.97 o 
   3  13   2      120.96      208.53     73.34 o 
   4  13   2       28.84       46.61     52.29 o 
   5  13   2      123.48      157.33     74.99 o 
  -2  14   2      109.53       84.05    101.27 o 
  -1  14   2       43.32       65.45    103.34 o 
   1  14   2       75.74      174.30    121.60 o 
 -15   0   3      237.66      235.62    135.72 o 
 -13   0   3      230.57      243.20    109.89 o 
 -11   0   3      241.77      403.70     85.82 o 
  -9   0   3      388.23       42.89    125.39 o 
  -7   0   3     1444.41     1441.06     75.84 o 
  -5   0   3      187.64      212.50     30.66 o 
  -3   0   3      404.06      424.91     27.71 o 
  -1   0   3       93.88      107.09     17.19 o 
   1   0   3       14.42       13.72      7.34 o 
   3   0   3     1823.53     1917.94     52.18 o 
   5   0   3     7218.68     7553.90    235.78 o 
   7   0   3     1286.49     1305.35     76.27 o 
   9   0   3      369.76      424.23     82.15 o 
  11   0   3     1386.88     1111.95    222.53 o 
  13   0   3      224.57      269.03    126.42 o 
 -15   1   3        6.85        0.00     77.51 o 
 -14   1   3      186.10      364.29     99.92 o 
 -13   1   3      118.48      117.21     64.24 o 
 -12   1   3      810.67      934.07    113.09 o 
 -11   1   3       38.68       55.91     28.74 o 
 -10   1   3      355.86      219.55     96.87 o 
  -9   1   3      118.89       96.96     24.89 o 
  -8   1   3      363.17      311.15     69.58 o 
  -7   1   3     5238.78     5419.52    100.23 o 
  -6   1   3     4751.86     5046.12     88.04 o 
  -5   1   3      240.30      272.97     24.54 o 
  -4   1   3      143.98      157.68     15.29 o 
  -3   1   3     7452.93     7725.70    106.08 o 
  -2   1   3     1844.99     1718.55    114.13 o 
  -1   1   3     4566.70     4940.02     54.77 o 
   0   1   3     3133.68     3085.55     34.63 o 
   1   1   3     1215.12     1223.86     23.63 o 
   2   1   3    11752.01    12456.33     85.92 o 
   3   1   3        3.94       56.84      9.50 o 
   4   1   3       45.42       62.10     11.83 o 
   5   1   3     4589.62     5055.74    101.23 o 
   6   1   3     3917.42     3863.47     84.13 o 
   7   1   3      676.73      753.59     46.63 o 
   8   1   3     1394.10     1338.92     60.65 o 
   9   1   3        5.83       48.91     26.50 o 
  10   1   3     1332.26     1309.22    120.53 o 
  11   1   3       26.16       94.50     52.53 o 
  12   1   3     1154.27     1127.84    165.69 o 
  13   1   3       86.85       97.98     95.93 o 
  14   1   3      111.17      122.94     94.04 o 
 -15   2   3        2.04       64.07     83.36 o 
 -14   2   3      309.62      460.56    156.73 o 
 -13   2   3      128.52      128.17     66.58 o 
 -12   2   3     1271.37      644.67    493.20 o 
 -11   2   3      216.80      171.42     41.65 o 
 -10   2   3     1711.80     1795.33     87.07 o 
  -9   2   3       48.09       20.90     20.00 o 
  -8   2   3     4243.68     3020.08   1038.32 o 
  -7   2   3     1344.36     1281.64     48.41 o 
  -6   2   3     3455.82     3025.57    464.62 o 
  -5   2   3     2848.06     2366.89    205.29 o 
  -4   2   3     1160.85      964.41     37.57 o 
  -3   2   3      344.89      326.22     23.65 o 
  -2   2   3     1027.98     1106.23     26.92 o 
  -1   2   3     3425.00     3507.97     47.26 o 
   0   2   3   119373.16   123563.70   1516.42 o 
   1   2   3     1370.01     1311.24    141.58 o 
   2   2   3     6935.62     7023.60     80.46 o 
   3   2   3     1365.33     1344.43     38.68 o 
   4   2   3    10576.88    10832.29    117.13 o 
   5   2   3      564.02      576.90     34.36 o 
   6   2   3     6389.55     5951.14    151.92 o 
   7   2   3       44.33       86.92     19.81 o 
   8   2   3     4901.79     4536.94    122.78 o 
   9   2   3      212.01      150.09     45.80 o 
  10   2   3     3058.09     2956.52    156.74 o 
  11   2   3       27.31       30.25     41.50 o 
  12   2   3      598.81      523.60    144.33 o 
  13   2   3       66.49       39.53     58.37 o 
  14   2   3       36.46       25.52     57.11 o 
 -15   3   3       16.48       44.78     82.33 o 
 -14   3   3       82.78       62.35     86.12 o 
 -13   3   3      188.87       88.87     79.23 o 
 -12   3   3      218.70      161.62     55.28 o 
 -11   3   3      435.32      370.75     55.07 o 
 -10   3   3     1064.63     1160.60     95.26 o 
  -9   3   3      890.43      351.92    222.71 o 
  -8   3   3        5.57       12.09     17.02 o 
  -7   3   3      115.40      127.65     26.86 o 
  -6   3   3        2.49       19.59     13.54 o 
  -5   3   3      497.75      456.43     36.23 o 
  -4   3   3     3408.23     3446.82     80.12 o 
  -3   3   3     6088.93     6387.30     77.96 o 
  -2   3   3      519.39      578.62     25.50 o 
  -1   3   3      671.51      762.19     27.42 o 
   0   3   3     3579.98     3589.98     59.76 o 
   1   3   3     1094.73      560.83    214.41 o 
   2   3   3       61.51       70.97     13.29 o 
   3   3   3      984.37      969.79     36.76 o 
   4   3   3      781.84      693.12     36.66 o 
   5   3   3      334.86      344.90     30.34 o 
   6   3   3     1564.96     1607.69     56.69 o 
   7   3   3     1172.85     1184.53     57.26 o 
   8   3   3     1149.91     1225.04     87.86 o 
   9   3   3     1004.78      932.31     86.64 o 
  10   3   3      648.43      732.02    100.12 o 
  11   3   3      376.02      287.12     67.87 o 
  12   3   3      217.83      303.47     90.83 o 
  13   3   3        5.09        0.00     46.03 o 
  14   3   3        8.55       74.11     61.28 o 
 -14   4   3        5.28       45.81     75.09 o 
 -13   4   3      340.95      444.71    160.52 o 
 -12   4   3       31.15       11.82     39.53 o 
 -11   4   3      173.82      118.43     61.06 o 
 -10   4   3      211.46      253.54     42.36 o 
  -9   4   3      952.64      642.86    161.14 o 
  -8   4   3       17.37       25.28     18.83 o 
  -7   4   3        0.88        1.39     14.68 o 
  -6   4   3       17.59       19.08     14.95 o 
  -5   4   3        5.47       11.69     10.42 o 
  -4   4   3      634.18      705.58     33.40 o 
  -3   4   3        0.32       16.90      9.27 o 
  -2   4   3       17.07       26.19      9.81 o 
  -1   4   3      216.10      275.66     23.83 o 
   0   4   3       34.24       45.94     11.59 o 
   1   4   3       86.50       64.55     19.33 o 
   2   4   3       11.41        9.67      9.07 o 
   3   4   3      365.36      373.04     24.19 o 
   4   4   3        2.11       28.35     13.66 o 
   5   4   3      249.26      237.36     28.41 o 
   6   4   3      885.70      939.42     50.85 o 
   7   4   3      249.47      328.03     38.34 o 
   8   4   3       76.62      145.06     36.44 o 
   9   4   3     1486.02     1473.22    109.00 o 
  10   4   3      338.76      363.60     73.26 o 
  11   4   3     1042.36      988.66    122.85 o 
  12   4   3       66.95      126.06     56.40 o 
  13   4   3      121.54      144.77    106.96 o 
  14   4   3        3.22        0.00     72.34 o 
 -14   5   3       45.35       30.66     80.26 o 
 -13   5   3        9.11       55.80     82.67 o 
 -12   5   3      411.30      484.89     90.83 o 
 -11   5   3      184.89      132.15     53.60 o 
 -10   5   3      365.72      336.48     52.24 o 
  -9   5   3      132.02      114.56     33.14 o 
  -8   5   3      386.91      372.01     44.89 o 
  -7   5   3       31.18       50.44     20.83 o 
  -6   5   3     1619.42     1653.87     67.07 o 
  -5   5   3       63.55       91.82     17.92 o 
  -4   5   3      455.45      449.54     33.28 o 
  -3   5   3        2.86        9.95      9.66 o 
  -2   5   3       35.37       31.80     12.41 o 
  -1   5   3      918.63      881.97     40.30 o 
   0   5   3       19.38       15.26     11.24 o 
   1   5   3     1063.78      808.85    146.65 o 
   2   5   3       28.64       28.73     13.81 o 
   3   5   3      263.09      272.16     30.57 o 
   4   5   3     1765.34     1797.86     51.78 o 
   5   5   3      308.63      299.49     28.92 o 
   6   5   3     1953.92     1898.40     71.52 o 
   7   5   3      130.61      138.96     32.94 o 
   8   5   3     1741.59     1806.56    104.19 o 
   9   5   3      355.10      385.21     63.32 o 
  10   5   3      682.47      664.77    100.76 o 
  11   5   3        2.88       66.64     45.49 o 
  12   5   3      453.27      478.79     93.34 o 
  13   5   3        1.17        4.12     52.68 o 
 -13   6   3        4.46        0.00     75.78 o 
 -12   6   3      183.30      196.52     59.76 o 
 -11   6   3       14.07       29.50     38.84 o 
 -10   6   3      888.95      518.63    264.60 o 
  -9   6   3      377.70      371.41     63.25 o 
  -8   6   3     2928.85     2942.75    133.64 o 
  -7   6   3        9.88       20.30     21.13 o 
  -6   6   3     5344.68     5148.58    130.02 o 
  -5   6   3       21.42       20.62     16.07 o 
  -4   6   3     4602.69     4768.98     95.04 o 
  -3   6   3     1147.55     1138.47     49.39 o 
  -2   6   3       71.55      121.24     20.68 o 
  -1   6   3       72.18      120.34     20.76 o 
   0   6   3      322.63      355.56     32.85 o 
   1   6   3        3.03       16.21     12.36 o 
   2   6   3     3245.93     3174.34     81.93 o 
   3   6   3        0.88        5.29     13.62 o 
   4   6   3     8287.56     7721.94    429.11 o 
   5   6   3      315.18      312.13     36.59 o 
   6   6   3     3943.87     3700.44    112.13 o 
   7   6   3        2.05       29.83     23.65 o 
   8   6   3      813.13      910.56     93.67 o 
   9   6   3      777.08      802.60     92.39 o 
  10   6   3      728.45      806.94    116.27 o 
  11   6   3       40.69       74.54     52.43 o 
  12   6   3      133.76      218.29    100.59 o 
  13   6   3        7.40        8.78     55.11 o 
 -13   7   3       15.78       94.96     68.35 o 
 -12   7   3        0.34        0.00     45.57 o 
 -11   7   3      211.71      224.70     67.01 o 
 -10   7   3        6.36       10.68     33.33 o 
  -9   7   3      268.64      277.20     58.94 o 
  -8   7   3       47.40       48.88     31.19 o 
  -7   7   3       30.42       17.07     25.50 o 
  -6   7   3       67.02       65.47     30.73 o 
  -5   7   3     1512.80     1519.53     81.18 o 
  -4   7   3      143.44      184.55     30.51 o 
  -3   7   3       46.23       86.25     20.48 o 
  -2   7   3       14.13       25.44     15.73 o 
  -1   7   3      124.93      164.70     25.76 o 
   0   7   3       71.68      121.72     23.00 o 
   1   7   3      100.41       84.38     19.08 o 
   2   7   3       35.81       41.24     17.80 o 
   3   7   3     1724.68     1632.39     65.85 o 
   4   7   3       31.91       39.51     18.75 o 
   5   7   3      194.68      189.41     31.46 o 
   6   7   3      671.30      719.65     64.70 o 
   7   7   3      914.98     1044.55     98.87 o 
   8   7   3       38.01       70.24     38.56 o 
   9   7   3      419.48      471.01     76.47 o 
  10   7   3       24.59       58.30     47.61 o 
  11   7   3      254.55      192.90    121.94 o 
  12   7   3        6.14        0.00     58.79 o 
 -12   8   3       45.09       29.23     47.36 o 
 -11   8   3       29.74       50.39     52.15 o 
 -10   8   3      241.26      173.10     63.04 o 
  -9   8   3      208.18      212.30     54.53 o 
  -8   8   3       96.20       85.87     39.80 o 
  -7   8   3        3.26       21.79     29.28 o 
  -6   8   3        3.46        0.00     24.90 o 
  -5   8   3       69.81       97.37     36.68 o 
  -4   8   3      154.72      149.99     35.43 o 
  -3   8   3       99.36      115.07     27.97 o 
  -2   8   3      310.40      302.81     39.80 o 
  -1   8   3        3.66        0.00     17.51 o 
   0   8   3      455.07      439.17     42.89 o 
   1   8   3      502.15      387.04     78.19 o 
   2   8   3       91.82      102.19     25.53 o 
   3   8   3       85.10       89.81     24.32 o 
   4   8   3      247.75      252.04     37.12 o 
   5   8   3      413.49      236.14     78.33 o 
   6   8   3      778.93      788.22     71.93 o 
   7   8   3       87.16      107.98     42.53 o 
   8   8   3       97.69      103.67     45.18 o 
   9   8   3      492.80      537.74     82.53 o 
  10   8   3      107.10       47.97     54.75 o 
  11   8   3      211.25      137.39     85.12 o 
  12   8   3       97.16      121.25    100.59 o 
 -12   9   3      208.98      206.35     93.70 o 
 -11   9   3        1.14        0.00     48.10 o 
 -10   9   3      216.51      270.37     77.01 o 
  -9   9   3       54.31      109.82     47.48 o 
  -8   9   3      262.44      251.63     62.16 o 
  -7   9   3       61.42       89.75     43.18 o 
  -6   9   3       20.21        0.00     30.11 o 
  -5   9   3       29.13       27.03     29.53 o 
  -4   9   3       70.70       92.12     38.32 o 
  -3   9   3       84.90      107.92     34.71 o 
  -2   9   3        0.06        0.00     19.50 o 
  -1   9   3       23.04       13.02     21.57 o 
   0   9   3       81.93       72.34     27.85 o 
   1   9   3        4.42       14.52     19.25 o 
   2   9   3      271.71      290.63     43.95 o 
   3   9   3      222.37      165.59     32.30 o 
   4   9   3      384.26      379.60     50.98 o 
   5   9   3       89.94      128.73     34.60 o 
   6   9   3       45.96       53.31     33.20 o 
   7   9   3        0.65       32.88     35.49 o 
   8   9   3      413.00      548.81    100.75 o 
   9   9   3        2.70       11.59     45.96 o 
  10   9   3      505.92      512.91    104.21 o 
  11   9   3        0.79       87.87     77.20 o 
 -11  10   3        3.41       66.14     82.33 o 
 -10  10   3      363.80      407.48     97.98 o 
  -9  10   3       23.55       75.54     51.19 o 
  -8  10   3      514.61      634.16     94.69 o 
  -7  10   3        1.09        1.77     34.56 o 
  -6  10   3      266.87      199.56     56.19 o 
  -5  10   3        9.49       15.51     30.91 o 
  -4  10   3       82.68      120.05     44.09 o 
  -3  10   3      186.31      180.90     51.10 o 
  -2  10   3      619.21      554.81     67.29 o 
  -1  10   3       24.41       21.06     27.12 o 
   0  10   3     1551.90     1656.21     94.41 o 
   1  10   3      100.79       74.69     29.27 o 
   2  10   3     1464.65     1617.56     96.35 o 
   3  10   3      378.20      369.30     51.42 o 
   4  10   3      526.46      647.91     75.53 o 
   5  10   3       55.41       65.17     35.82 o 
   6  10   3      495.95      656.99     90.67 o 
   7  10   3       12.07        8.30     43.41 o 
   8  10   3      351.84      469.52     96.68 o 
   9  10   3       67.24       74.89     62.87 o 
  10  10   3      192.71      287.46    102.08 o 
  -9  11   3       48.51      113.68     64.31 o 
  -8  11   3       14.50       19.29     42.53 o 
  -7  11   3      135.02      122.35     50.60 o 
  -6  11   3        0.22       29.61     37.46 o 
  -5  11   3        1.33        0.00     33.80 o 
  -4  11   3      136.64      151.67     52.58 o 
  -3  11   3      345.57      352.06     69.96 o 
  -2  11   3        1.68        0.00     34.21 o 
  -1  11   3      327.65      379.98     62.37 o 
   0  11   3       37.58       35.04     31.35 o 
   1  11   3      458.97      385.60     93.75 o 
   2  11   3        3.17       33.20     28.29 o 
   3  11   3      126.03      146.95     42.50 o 
   4  11   3      112.34       59.14     35.23 o 
   5  11   3      246.70      332.58     69.35 o 
   6  11   3       31.50       81.55     55.19 o 
   7  11   3      494.05      582.12    110.29 o 
   8  11   3        0.43        0.00     50.98 o 
   9  11   3       28.56       50.39     71.57 o 
  -8  12   3       76.04      230.11    148.47 o 
  -7  12   3        8.11       46.57     45.29 o 
  -6  12   3        1.40        0.00     41.41 o 
  -5  12   3       62.99       88.75     48.66 o 
  -4  12   3        1.28        9.88     39.72 o 
  -3  12   3       16.07      112.39     50.24 o 
  -2  12   3       78.23      108.35     49.45 o 
  -1  12   3       75.78      121.39     48.43 o 
   0  12   3       27.60       17.88     35.20 o 
   1  12   3        0.31       26.14     33.48 o 
   2  12   3        3.74       19.30     37.79 o 
   3  12   3        4.57       40.85     43.76 o 
   4  12   3       57.65       99.67     49.08 o 
   5  12   3       19.85       36.70     44.25 o 
   6  12   3      181.31      247.13     76.99 o 
   7  12   3        0.24        2.61     67.01 o 
  -6  13   3        3.71       48.96     76.61 o 
  -5  13   3       29.52        0.52     46.40 o 
  -4  13   3        0.08        0.00     41.15 o 
  -3  13   3       33.61       16.52     46.88 o 
  -2  13   3       11.88       13.05     44.79 o 
  -1  13   3       69.09       60.01     48.64 o 
   0  13   3        1.72       52.23     49.43 o 
   1  13   3       32.85       66.32     56.55 o 
   2  13   3        0.09       19.57     46.05 o 
   3  13   3        0.47       42.70     46.14 o 
   4  13   3       31.39       23.83     50.97 o 
  -1  14   3        4.07       20.32     87.15 o 
 -14   0   4      568.95      518.77    168.10 o 
 -12   0   4     1424.39      404.77    640.71 o 
 -10   0   4     3272.03     3057.30    177.96 o 
  -8   0   4    13252.08    13878.51    366.62 o 
  -6   0   4    10891.80    11409.21    230.02 o 
  -4   0   4    11292.42    12542.33    228.10 o 
  -2   0   4    72144.22    76485.01    492.27 o 
   0   0   4     7084.06     7062.14    147.72 o 
   2   0   4     4674.87     4741.67     71.85 o 
   4   0   4       79.96       86.58     17.39 o 
   6   0   4     7006.21     7392.33    161.43 o 
   8   0   4     6368.56     6524.57    243.99 o 
  10   0   4     2356.48     2247.07    280.23 o 
  12   0   4      909.85      768.86    202.55 o 
  14   0   4      125.80      165.35    112.99 o 
 -15   1   4       13.32       57.18     86.46 o 
 -14   1   4      366.28      340.12     95.17 o 
 -13   1   4      144.25      146.06     67.35 o 
 -12   1   4      224.93      150.76     70.29 o 
 -11   1   4      200.01      168.81     78.65 o 
 -10   1   4      286.82      218.15     44.79 o 
  -9   1   4     1402.25     1340.28     72.17 o 
  -8   1   4     2495.16     2717.70     90.73 o 
  -7   1   4    11862.23    11980.55    145.62 o 
  -6   1   4      164.84      230.36     23.71 o 
  -5   1   4     2186.64     2369.80     52.54 o 
  -4   1   4     3511.28     3698.90     56.60 o 
  -3   1   4     6747.11     7180.97     76.93 o 
  -2   1   4    10436.02    10958.07    158.83 o 
  -1   1   4     5805.29     6331.52     68.11 o 
   0   1   4      143.86      168.60     11.21 o 
   1   1   4     4472.05     4601.16     59.77 o 
   2   1   4     4097.60     3987.18     56.29 o 
   3   1   4      150.40      159.55     13.88 o 
   4   1   4      167.08      165.60     21.45 o 
   5   1   4     1261.49     1431.19     44.74 o 
   6   1   4     1254.16     1351.64     50.47 o 
   7   1   4       45.88       69.02     18.12 o 
   8   1   4      359.34      417.34     55.20 o 
   9   1   4        1.30        0.00     23.74 o 
  10   1   4     1598.28     1676.80    130.23 o 
  11   1   4      150.78      155.55     65.64 o 
  12   1   4      563.07      509.90    113.54 o 
  13   1   4        4.90       40.65     57.61 o 
  14   1   4      102.57      128.18     73.88 o 
 -15   2   4       41.91      104.03     92.32 o 
 -14   2   4       27.74       39.61     84.74 o 
 -13   2   4      371.74      429.04    101.07 o 
 -12   2   4       13.26       35.49     39.77 o 
 -11   2   4      272.16      210.01     87.04 o 
 -10   2   4       79.00       88.76     28.26 o 
  -9   2   4      817.51      800.04     65.90 o 
  -8   2   4      298.74      350.72     43.79 o 
  -7   2   4     2113.35     2110.32     88.91 o 
  -6   2   4      131.97      125.53     23.43 o 
  -5   2   4       66.64       55.37     14.66 o 
  -4   2   4        3.40       17.61      9.01 o 
  -3   2   4      132.85      171.45     17.42 o 
  -2   2   4      543.25      563.62     19.55 o 
  -1   2   4     1193.37     1263.38     26.81 o 
   0   2   4       45.28       57.04      7.97 o 
   1   2   4      130.96      103.98     16.74 o 
   2   2   4        7.32       19.85      7.15 o 
   3   2   4      643.48      672.78     26.44 o 
   4   2   4      348.61      426.45     27.63 o 
   5   2   4      985.73     1032.03     41.28 o 
   6   2   4       32.57       46.03     15.24 o 
   7   2   4      193.49      188.30     27.73 o 
   8   2   4       12.56       32.89     21.98 o 
   9   2   4      329.94      344.23     66.57 o 
  10   2   4      246.27      353.08     71.17 o 
  11   2   4      657.88      659.64     98.52 o 
  12   2   4        2.82        0.00     59.94 o 
  13   2   4      285.97      336.33     96.83 o 
  14   2   4       20.86       23.89     52.47 o 
 -15   3   4       15.06       18.84     60.08 o 
 -14   3   4      128.10      109.60     70.15 o 
 -13   3   4       93.94      101.62     95.42 o 
 -12   3   4      706.18      784.38    133.21 o 
 -11   3   4      514.54      324.33     80.64 o 
 -10   3   4      384.87      271.29     87.16 o 
  -9   3   4      727.87      723.69     98.93 o 
  -8   3   4     1128.29      953.69    128.39 o 
  -7   3   4      652.21      694.91     51.30 o 
  -6   3   4     2239.20     2124.24     68.68 o 
  -5   3   4      196.32      256.39     28.20 o 
  -4   3   4     4426.36     4452.71     84.03 o 
  -3   3   4      549.41      620.89     26.48 o 
  -2   3   4      188.58      209.42     18.84 o 
  -1   3   4       63.97       71.07     11.89 o 
   0   3   4      522.38      535.64     20.46 o 
   1   3   4      383.75      355.25     27.24 o 
   2   3   4      129.18      121.85     16.86 o 
   3   3   4       28.79       34.88     11.49 o 
   4   3   4      631.84      638.68     36.58 o 
   5   3   4      270.35      342.34     30.83 o 
   6   3   4      614.26      612.99     44.79 o 
   7   3   4      473.96      499.78     43.75 o 
   8   3   4     1201.48     1204.40     75.50 o 
   9   3   4      119.78      116.27     43.58 o 
  10   3   4      629.59      714.46    101.36 o 
  11   3   4       60.13       46.71     40.75 o 
  12   3   4      468.76      541.43    122.63 o 
  13   3   4        5.90       68.20     80.61 o 
  14   3   4      197.85       89.18     68.07 o 
 -15   4   4        6.22       47.19     85.43 o 
 -14   4   4      163.43      143.30    114.36 o 
 -13   4   4       57.33       48.17     46.79 o 
 -12   4   4     1034.49     1110.44    127.54 o 
 -11   4   4      178.95       87.19     37.68 o 
 -10   4   4     3178.18     3038.07    283.37 o 
  -9   4   4      100.33      118.49     29.71 o 
  -8   4   4    11496.66    11245.53    217.29 o 
  -7   4   4      547.86      611.18     50.53 o 
  -6   4   4    10782.32    10886.06    160.51 o 
  -5   4   4      513.10      500.54     40.08 o 
  -4   4   4     5964.54     5586.82     87.79 o 
  -3   4   4      492.81      472.02     27.81 o 
  -2   4   4     6453.66     7559.28    136.79 o 
  -1   4   4      198.70      270.75     23.58 o 
   0   4   4       44.87       43.41      9.13 o 
   1   4   4       83.77       52.53     17.39 o 
   2   4   4     1621.02     1560.09     49.51 o 
   3   4   4      442.55      515.15     36.31 o 
   4   4   4     6189.42     5999.53    104.08 o 
   5   4   4     2048.23     2092.28     64.96 o 
   6   4   4     2883.46     2635.02     98.11 o 
   7   4   4      443.88      439.07     46.43 o 
   8   4   4     2249.89     2181.38    109.92 o 
   9   4   4      106.86      168.35     58.24 o 
  10   4   4      583.06      584.32     93.34 o 
  11   4   4        6.95       47.54     41.24 o 
  12   4   4      353.01      423.35    108.64 o 
  13   4   4        9.42       97.17     70.85 o 
  14   4   4       48.01       58.22     83.36 o 
 -14   5   4       63.01       36.86     86.12 o 
 -13   5   4       89.16      150.98     75.82 o 
 -12   5   4      342.09      410.57     81.79 o 
 -11   5   4      676.48      342.01    221.34 o 
 -10   5   4       77.08      121.52     40.19 o 
  -9   5   4      300.19      301.46     54.02 o 
  -8   5   4       12.54       37.62     23.12 o 
  -7   5   4     1436.71     1304.41     66.81 o 
  -6   5   4      543.64      596.16     48.25 o 
  -5   5   4       27.80       80.53     17.58 o 
  -4   5   4     1330.64     1292.45     46.22 o 
  -3   5   4      986.32      917.91     40.66 o 
  -2   5   4      437.01      410.53     31.51 o 
  -1   5   4      602.85      725.66     37.60 o 
   0   5   4      110.85      133.56     19.97 o 
   1   5   4       24.21       24.95     12.10 o 
   2   5   4     1345.58     1127.85    187.85 o 
   3   5   4      626.21      567.74     41.38 o 
   4   5   4     1451.99     1476.00     47.44 o 
   5   5   4       39.00       57.04     18.42 o 
   6   5   4        6.83        8.91     15.83 o 
   7   5   4       67.88       85.99     28.65 o 
   8   5   4        0.66       42.55     29.87 o 
   9   5   4     1129.89     1162.17    104.81 o 
  10   5   4        3.29        0.00     33.71 o 
  11   5   4      337.84      322.48     77.06 o 
  12   5   4      266.54      415.76     88.46 o 
  13   5   4        1.53       20.52     57.72 o 
 -13   6   4      120.64      199.52     77.74 o 
 -12   6   4      106.78      193.43     62.77 o 
 -11   6   4      553.02      617.86    101.81 o 
 -10   6   4      132.10      139.91     46.13 o 
  -9   6   4      282.02      399.95     63.58 o 
  -8   6   4      282.35      285.54     54.66 o 
  -7   6   4        0.67        8.63     20.40 o 
  -6   6   4      944.96      967.76     59.94 o 
  -5   6   4       11.49       22.73     16.61 o 
  -4   6   4      610.71      610.15     41.23 o 
  -3   6   4      339.98      375.19     33.88 o 
  -2   6   4       50.62       48.29     14.86 o 
  -1   6   4       31.23       36.33     13.91 o 
   0   6   4      537.68      598.59     41.87 o 
   1   6   4      133.05      154.16     24.26 o 
   2   6   4        0.51        8.68     13.61 o 
   3   6   4        6.67        0.00     12.95 o 
   4   6   4      392.17      410.68     40.70 o 
   5   6   4        3.61        8.71     15.94 o 
   6   6   4       15.54       32.01     20.64 o 
   7   6   4      235.72      227.62     44.57 o 
   8   6   4      369.50      322.64     59.22 o 
   9   6   4      339.73      419.19     67.55 o 
  10   6   4        0.72       19.14     37.83 o 
  11   6   4      680.60      741.46    115.54 o 
  12   6   4       37.08       64.37     55.93 o 
  13   6   4       58.90       88.53    100.24 o 
 -13   7   4        8.47        0.00     44.88 o 
 -12   7   4      235.21      268.95     75.22 o 
 -11   7   4        4.16       15.36     40.20 o 
 -10   7   4      830.45      832.08     97.36 o 
  -9   7   4      100.59      123.36     42.80 o 
  -8   7   4      249.90      239.60     54.50 o 
  -7   7   4       18.03       22.15     28.92 o 
  -6   7   4      183.56      198.70     48.17 o 
  -5   7   4        3.58       15.36     25.49 o 
  -4   7   4       17.13       19.81     15.70 o 
  -3   7   4      127.77      128.48     24.24 o 
  -2   7   4        7.71       19.76     15.63 o 
  -1   7   4       79.93       54.02     18.19 o 
   0   7   4      132.60      159.93     26.81 o 
   1   7   4       93.83       80.10     20.41 o 
   2   7   4       45.46       43.20     18.48 o 
   3   7   4      433.11      494.67     45.29 o 
   4   7   4      754.43      659.42     66.50 o 
   5   7   4       13.28       24.38     18.83 o 
   6   7   4      326.95      334.04     46.42 o 
   7   7   4       25.07       28.38     32.43 o 
   8   7   4      168.03      194.86     51.77 o 
   9   7   4       24.20       56.30     39.46 o 
  10   7   4      716.27      993.19    161.95 o 
  11   7   4       68.17       30.97     50.67 o 
  12   7   4      325.20      543.09    140.83 o 
 -13   8   4        5.86       18.08     78.02 o 
 -12   8   4      239.35      323.27     88.00 o 
 -11   8   4       76.38       13.99     47.00 o 
 -10   8   4     1841.44     1791.17    145.60 o 
  -9   8   4       77.00      133.76     49.11 o 
  -8   8   4     2698.99     2695.24    144.11 o 
  -7   8   4      419.81      402.38     70.10 o 
  -6   8   4     2365.08     2383.23    128.21 o 
  -5   8   4      191.26      204.96     47.45 o 
  -4   8   4      574.87      639.05     78.51 o 
  -3   8   4       52.84       61.92     24.16 o 
  -2   8   4      736.91      792.29     62.70 o 
  -1   8   4      707.25      707.79     52.66 o 
   0   8   4       97.42      110.84     25.76 o 
   1   8   4        0.90       18.19     18.12 o 
   2   8   4     1070.87     1159.98     66.75 o 
   3   8   4      315.29      271.53     37.31 o 
   4   8   4     1351.76     1273.59     74.25 o 
   5   8   4       39.83       79.45     28.50 o 
   6   8   4      721.62      775.12     71.75 o 
   7   8   4        1.41       21.54     33.12 o 
   8   8   4      126.79      160.62     48.26 o 
   9   8   4       32.24       60.18     42.68 o 
  10   8   4      391.10      516.99    131.93 o 
  11   8   4       57.75       52.60     69.24 o 
  12   8   4      143.64      170.51    107.47 o 
 -12   9   4       22.50       44.95     73.09 o 
 -11   9   4      348.21      420.75     98.80 o 
 -10   9   4       16.07       29.68     42.25 o 
  -9   9   4      706.30      656.03     94.46 o 
  -8   9   4       43.81       46.27     37.36 o 
  -7   9   4      365.44      400.58     72.70 o 
  -6   9   4      267.11      174.79     48.53 o 
  -5   9   4        8.67       30.31     30.13 o 
  -4   9   4        9.37        4.20     26.76 o 
  -3   9   4      385.18      346.79     61.34 o 
  -2   9   4      557.85      557.09     65.20 o 
  -1   9   4     1149.49     1122.15     78.90 o 
   0   9   4     1315.22     1238.31     81.79 o 
   1   9   4      197.32      171.49     35.68 o 
   2   9   4      211.53      206.76     34.73 o 
   3   9   4        8.53       34.80     22.27 o 
   4   9   4     1149.44     1029.61     72.10 o 
   5   9   4      245.74      203.14     57.08 o 
   6   9   4       15.07       30.24     30.16 o 
   7   9   4       12.85       29.00     34.49 o 
   8   9   4        0.78       59.19     40.67 o 
   9   9   4       36.41       58.51     52.56 o 
  10   9   4       10.21       84.38     80.65 o 
 -11  10   4       17.17       93.70     95.07 o 
 -10  10   4      311.60      371.62     95.08 o 
  -9  10   4      100.81      120.48     50.34 o 
  -8  10   4      358.15      371.21     78.52 o 
  -7  10   4       10.78        0.00     32.37 o 
  -6  10   4      133.68      223.15     57.01 o 
  -5  10   4       19.47       15.34     31.27 o 
  -4  10   4       29.03       25.24     32.09 o 
  -3  10   4       91.74       85.99     38.53 o 
  -2  10   4        1.45        0.00     24.60 o 
  -1  10   4       30.21       13.76     26.35 o 
   0  10   4        7.74       26.42     24.46 o 
   1  10   4      152.79      139.51     35.68 o 
   2  10   4        4.28       28.01     25.72 o 
   3  10   4       18.65       45.58     28.03 o 
   4  10   4        2.21       20.47     29.11 o 
   5  10   4        0.37       14.78     29.24 o 
   6  10   4        3.51       31.63     37.69 o 
   7  10   4       12.27       19.92     43.29 o 
   8  10   4       69.22      108.70     59.84 o 
   9  10   4       20.93       24.60     55.89 o 
  10  10   4       37.12       83.36    126.08 o 
  -9  11   4        7.00       35.51     48.35 o 
  -8  11   4      185.58      211.26     65.25 o 
  -7  11   4        0.32       13.85     42.33 o 
  -6  11   4        0.14        0.00     36.83 o 
  -5  11   4       15.06       26.19     36.46 o 
  -4  11   4        3.25       29.52     38.80 o 
  -3  11   4       36.22       21.94     36.95 o 
  -2  11   4        0.00       13.46     34.69 o 
  -1  11   4        0.36       33.79     32.30 o 
   0  11   4       19.38       34.84     30.40 o 
   1  11   4      188.66      205.66     47.90 o 
   2  11   4       22.97       64.26     29.65 o 
   3  11   4      106.94      155.29     44.19 o 
   4  11   4       14.12       16.41     32.51 o 
   5  11   4       60.26       99.21     43.89 o 
   6  11   4       37.79       35.38     47.23 o 
   7  11   4        0.07        0.00     46.23 o 
   8  11   4      161.84      191.22     69.86 o 
   9  11   4        1.76       36.86     84.74 o 
  -8  12   4      241.11      145.37    142.27 o 
  -7  12   4       13.34       30.70     48.13 o 
  -6  12   4      425.13      405.18     82.38 o 
  -5  12   4       31.11       30.38     43.08 o 
  -4  12   4      215.29      283.43     70.95 o 
  -3  12   4       12.78       36.48     41.47 o 
  -2  12   4      120.84      129.67     50.01 o 
  -1  12   4       61.09       91.81     47.10 o 
   0  12   4      416.17      365.32     64.78 o 
   1  12   4        0.10        0.00     30.32 o 
   2  12   4      186.42      285.25     65.12 o 
   3  12   4       19.66        0.35     42.17 o 
   4  12   4      240.52      268.56     72.52 o 
   5  12   4       35.31       11.45     46.15 o 
   6  12   4      171.64      215.42     73.10 o 
   7  12   4       17.13       31.30     71.89 o 
  -6  13   4       60.94      127.63     89.59 o 
  -5  13   4       80.35       79.65     55.33 o 
  -4  13   4       72.50       68.13     55.10 o 
  -3  13   4       16.22       55.15     49.72 o 
  -2  13   4       19.75       50.01     48.21 o 
  -1  13   4       84.74       83.05     50.04 o 
   0  13   4       12.07       44.60     47.52 o 
   1  13   4       38.01       43.50     52.25 o 
   2  13   4        5.08       44.21     49.64 o 
   3  13   4        5.92       50.25     52.76 o 
   4  13   4        2.70       71.00     55.94 o 
  -1  14   4       62.04       38.24     96.11 o 
 -13   0   5      102.56       84.74     83.71 o 
 -11   0   5      175.91      224.37     69.49 o 
  -9   0   5     1643.09     1622.77    123.83 o 
  -7   0   5     3509.95     3429.71    111.58 o 
  -5   0   5      390.48      463.43     44.60 o 
  -3   0   5        4.79       19.98      9.07 o 
  -1   0   5       35.01       30.13      8.24 o 
   1   0   5     1028.31      985.28     30.81 o 
   3   0   5     1285.11     1394.00     50.32 o 
   5   0   5      514.18      518.36     39.54 o 
   7   0   5       23.74       57.89     24.06 o 
   9   0   5      230.46      207.02     65.22 o 
  11   0   5      101.99      196.00     99.55 o 
  13   0   5      588.69      534.62    177.06 o 
 -15   1   5        0.14        0.00     64.42 o 
 -14   1   5       71.37      138.82     99.21 o 
 -13   1   5       15.07       24.43     38.97 o 
 -12   1   5      120.34       82.29     36.76 o 
 -11   1   5      510.05      529.03     69.95 o 
 -10   1   5      773.46      680.07     75.10 o 
  -9   1   5     2081.43     2011.87     90.96 o 
  -8   1   5      930.12      926.16     61.04 o 
  -7   1   5     8177.73     8189.70    146.79 o 
  -6   1   5      334.42      364.73     27.50 o 
  -5   1   5     2875.81     3068.07     73.44 o 
  -4   1   5     2335.72     2477.53     45.26 o 
  -3   1   5     2502.15     2679.48     46.50 o 
  -2   1   5     2639.76     2748.68     42.06 o 
  -1   1   5        6.00       10.63      4.41 o 
   0   1   5      102.67      116.63     11.22 o 
   1   1   5      106.39      155.79     15.09 o 
   2   1   5     1713.52     1748.38     41.07 o 
   3   1   5      275.37      309.25     17.00 o 
   4   1   5      866.52      753.72     82.12 o 
   5   1   5     1196.39     1216.62     38.92 o 
   6   1   5      366.46      351.31     29.83 o 
   7   1   5       16.89        0.00     17.22 o 
   8   1   5      424.66      471.51     60.01 o 
   9   1   5      662.00      616.55     71.82 o 
  10   1   5      360.95      401.68     75.65 o 
  11   1   5       57.95        0.00     58.90 o 
  12   1   5      448.10      596.45    125.24 o 
  13   1   5       36.19       64.90     58.84 o 
  14   1   5      288.62      240.93     89.60 o 
 -15   2   5       18.71       19.63     73.37 o 
 -14   2   5       96.61       80.26     95.07 o 
 -13   2   5        5.23       50.99     50.77 o 
 -12   2   5      963.63      569.23    251.19 o 
 -11   2   5     1130.30     1026.70     95.14 o 
 -10   2   5     4271.44     4244.13    131.42 o 
  -9   2   5      138.07      118.64     30.18 o 
  -8   2   5    11405.48    11068.34    186.90 o 
  -7   2   5     3218.32     3247.28    100.17 o 
  -6   2   5    17824.50    17915.66    201.35 o 
  -5   2   5     1152.78      671.72    244.02 o 
  -4   2   5      205.28      139.50     18.12 o 
  -3   2   5     7993.53     8536.79     78.24 o 
  -2   2   5    35744.40    35046.64    339.06 o 
  -1   2   5      678.42      687.43     20.93 o 
   0   2   5     1247.18     1337.28     30.50 o 
   1   2   5      602.37      577.88     21.80 o 
   2   2   5     6190.31     6355.18     98.74 o 
   3   2   5     7156.63     7463.56    117.34 o 
   4   2   5     4491.79     4636.26     72.03 o 
   5   2   5     1030.47     1059.65     41.63 o 
   6   2   5     4059.73     4168.16     85.65 o 
   7   2   5      338.34      386.72     41.58 o 
   8   2   5      714.82      760.59     73.95 o 
   9   2   5      338.94      263.70     58.95 o 
  10   2   5      597.25      581.80     90.64 o 
  11   2   5      199.79      121.61     48.60 o 
  12   2   5      178.51      110.74     65.53 o 
  13   2   5       16.27        0.00     45.79 o 
  14   2   5       80.30      100.40     66.20 o 
 -15   3   5        5.03       43.94     69.24 o 
 -14   3   5       84.01      117.25     71.59 o 
 -13   3   5       31.92       32.76     42.47 o 
 -12   3   5       86.86       44.05     37.39 o 
 -11   3   5       20.86       64.93     31.18 o 
 -10   3   5        3.56       22.15     22.79 o 
  -9   3   5     3690.67     3404.53    105.10 o 
  -8   3   5     2801.58     1953.65    339.10 o 
  -7   3   5     8689.40     8646.44    146.92 o 
  -6   3   5      438.70      419.73     37.91 o 
  -5   3   5     7276.38     7746.80    119.90 o 
  -4   3   5     1365.61     1391.47     47.06 o 
  -3   3   5      127.99       90.19     14.81 o 
  -2   3   5     1238.57     1267.79     34.44 o 
  -1   3   5     5967.93     6595.97     82.41 o 
   0   3   5       68.15       77.72     13.18 o 
   1   3   5        7.74       24.02      7.36 o 
   2   3   5     3979.78     4175.03     62.69 o 
   3   3   5      507.74      454.51     31.55 o 
   4   3   5     4668.99     4741.57     86.35 o 
   5   3   5      107.93       84.11     18.17 o 
   6   3   5      296.57      325.87     31.99 o 
   7   3   5      708.80      752.22     57.17 o 
   8   3   5        7.89       31.06     23.85 o 
   9   3   5       13.11       30.46     32.45 o 
  10   3   5      523.06      562.06     91.27 o 
  11   3   5      122.93       67.23     46.51 o 
  12   3   5      180.06      213.40     65.66 o 
  13   3   5       11.41        0.00     58.47 o 
  14   3   5       65.07       81.29     97.14 o 
 -15   4   5       21.89       64.42     97.48 o 
 -14   4   5       43.82       16.88     89.22 o 
 -13   4   5      104.74       68.93     48.97 o 
 -12   4   5       54.41       60.17     46.20 o 
 -11   4   5      681.44      566.11    134.40 o 
 -10   4   5       98.93      138.02     37.67 o 
  -9   4   5       43.42       46.17     24.30 o 
  -8   4   5     2113.12     1986.27     79.00 o 
  -7   4   5     1255.41     1276.39     66.34 o 
  -6   4   5      779.48      804.61     51.27 o 
  -5   4   5      505.33      558.33     40.49 o 
  -4   4   5      606.07      589.29     30.94 o 
  -3   4   5      148.40      120.72     16.53 o 
  -2   4   5     2454.96     2672.04     58.06 o 
  -1   4   5        1.02       16.09      9.32 o 
   0   4   5       39.98       65.12     10.32 o 
   1   4   5       37.45       54.62     13.29 o 
   2   4   5      717.41      701.90     38.65 o 
   3   4   5       81.71      129.30     20.57 o 
   4   4   5      753.64      751.43     43.72 o 
   5   4   5       37.52       46.14     15.58 o 
   6   4   5       26.58       40.60     17.26 o 
   7   4   5      324.09      266.73     38.50 o 
   8   4   5       36.70       37.75     28.42 o 
   9   4   5      169.00      240.02     59.34 o 
  10   4   5       35.81       14.15     36.28 o 
  11   4   5      172.96      236.09     66.81 o 
  12   4   5        8.29       58.24     49.17 o 
  13   4   5      168.09      230.09     91.17 o 
 -14   5   5       81.70       57.53     87.50 o 
 -13   5   5        0.23       41.68     77.85 o 
 -12   5   5      169.21      311.59     95.47 o 
 -11   5   5      131.26      128.64     41.19 o 
 -10   5   5      203.87      269.72     49.67 o 
  -9   5   5       36.39       52.14     29.30 o 
  -8   5   5      783.87      863.03     74.33 o 
  -7   5   5       64.41       78.53     23.65 o 
  -6   5   5     2052.69     2052.55     79.06 o 
  -5   5   5      503.10      529.23     42.11 o 
  -4   5   5     1434.11     1523.64     49.64 o 
  -3   5   5      870.44      825.80     39.00 o 
  -2   5   5        1.07        8.85     10.09 o 
  -1   5   5      383.39      368.37     31.39 o 
   0   5   5        4.35       15.20     10.87 o 
   1   5   5       19.07       17.07     11.82 o 
   2   5   5      318.73      319.62     30.92 o 
   3   5   5       29.81       44.83     15.44 o 
   4   5   5      309.45      283.85     32.42 o 
   5   5   5        8.20       20.63     16.07 o 
   6   5   5       28.15       26.60     18.27 o 
   7   5   5       87.22       87.22     30.00 o 
   8   5   5       25.42        7.13     25.39 o 
   9   5   5      358.75      369.32     77.25 o 
  10   5   5      580.61      561.34     96.41 o 
  11   5   5       66.01       15.62     41.25 o 
  12   5   5      353.99      410.14     90.85 o 
  13   5   5        0.31        7.42     48.22 o 
 -14   6   5       81.12      180.50    114.71 o 
 -13   6   5       17.05       22.43     56.49 o 
 -12   6   5      637.99      640.47    107.58 o 
 -11   6   5        5.61        0.00     31.26 o 
 -10   6   5     2042.85     1988.24    125.49 o 
  -9   6   5       14.19        0.00     25.90 o 
  -8   6   5     3251.06     3267.74    122.55 o 
  -7   6   5      368.59      373.87     51.29 o 
  -6   6   5    11000.53    11102.25    292.35 o 
  -5   6   5      527.69      680.20     51.68 o 
  -4   6   5     7365.60     7065.71    115.44 o 
  -3   6   5     3196.92     3339.32     82.53 o 
  -2   6   5     3932.15     3736.47     84.32 o 
  -1   6   5      107.36      117.92     21.08 o 
   0   6   5      206.30      165.57     24.41 o 
   1   6   5      937.55      995.82     50.66 o 
   2   6   5     2892.21     2514.81    332.54 o 
   3   6   5      210.67      223.74     29.55 o 
   4   6   5     6105.78     5906.18    120.78 o 
   5   6   5        0.20       16.88     17.10 o 
   6   6   5      510.95      582.65     55.31 o 
   7   6   5        0.30       14.06     24.85 o 
   8   6   5        8.05        8.99     28.00 o 
   9   6   5        1.12       10.67     36.63 o 
  10   6   5      118.39      180.03     61.29 o 
  11   6   5       54.40       16.38     49.42 o 
  12   6   5      123.72      119.48     59.29 o 
  13   6   5       29.94       30.28     67.74 o 
 -13   7   5       21.79       35.34     61.89 o 
 -12   7   5      101.72      150.05     61.47 o 
 -11   7   5      291.54      208.04     59.46 o 
 -10   7   5      163.45      157.29     49.80 o 
  -9   7   5     2102.93     2101.00    128.72 o 
  -8   7   5      122.13      160.69     46.94 o 
  -7   7   5      690.68      775.62     87.94 o 
  -6   7   5        2.61        3.52     24.80 o 
  -5   7   5     1214.18     1118.56     97.20 o 
  -4   7   5       25.90       36.77     21.48 o 
  -3   7   5        8.64        2.42     14.38 o 
  -2   7   5       27.58       44.11     17.67 o 
  -1   7   5      142.92      129.49     24.76 o 
   0   7   5     1113.78     1126.75     57.72 o 
   1   7   5       42.19       61.29     19.60 o 
   2   7   5       57.78       77.18     19.30 o 
   3   7   5      259.20      155.56     42.63 o 
   4   7   5      147.01      202.60     32.23 o 
   5   7   5      162.87      196.39     32.99 o 
   6   7   5       10.44       27.72     25.14 o 
   7   7   5       25.35       58.89     31.27 o 
   8   7   5      184.04      179.96     49.57 o 
   9   7   5        2.98        0.00     40.76 o 
  10   7   5      120.00       60.33     52.07 o 
  11   7   5       11.53      101.23     58.92 o 
  12   7   5       63.06       42.26     68.42 o 
 -13   8   5       10.06       40.61     65.80 o 
 -12   8   5       50.48       95.19     61.49 o 
 -11   8   5      287.05      357.01     85.46 o 
 -10   8   5      407.48      425.26     77.56 o 
  -9   8   5      193.05      222.53     57.33 o 
  -8   8   5     1738.61     1739.55    130.67 o 
  -7   8   5      133.39      173.24     49.44 o 
  -6   8   5     1427.14     1315.54    114.39 o 
  -5   8   5        1.26       24.75     29.12 o 
  -4   8   5      439.78      362.27     60.61 o 
  -3   8   5       13.97       22.89     22.27 o 
  -2   8   5      225.82      244.89     37.69 o 
  -1   8   5      761.48      704.86     53.58 o 
   0   8   5       24.06       36.88     18.55 o 
   1   8   5      579.53      570.23     50.83 o 
   2   8   5      124.36      113.38     27.35 o 
   3   8   5       80.81      103.73     26.02 o 
   4   8   5      500.85      345.80     63.26 o 
   5   8   5      230.93      224.00     41.54 o 
   6   8   5        0.63       20.88     25.74 o 
   7   8   5       96.91       92.41     37.53 o 
   8   8   5        2.60        0.00     32.71 o 
   9   8   5        0.76       36.96     37.64 o 
  10   8   5        3.29       57.79     67.12 o 
  11   8   5      119.61      237.75     94.12 o 
 -12   9   5       48.19       54.70     74.19 o 
 -11   9   5       11.00       19.77     48.20 o 
 -10   9   5      421.74      412.48     79.49 o 
  -9   9   5       25.81       23.37     39.50 o 
  -8   9   5      239.95      249.39     62.92 o 
  -7   9   5       57.54      111.81     46.20 o 
  -6   9   5       60.91       66.44     34.99 o 
  -5   9   5       16.77        0.00     27.84 o 
  -4   9   5        9.23       19.05     28.39 o 
  -3   9   5        0.99        0.00     24.75 o 
  -2   9   5       21.31       15.61     26.28 o 
  -1   9   5      167.06      158.64     38.98 o 
   0   9   5       49.81       63.69     26.23 o 
   1   9   5        4.60        0.00     20.76 o 
   2   9   5       28.32       15.64     20.14 o 
   3   9   5       59.81       60.99     25.17 o 
   4   9   5      233.16      301.34     43.19 o 
   5   9   5        4.60       17.35     24.61 o 
   6   9   5       89.84      101.61     39.27 o 
   7   9   5        0.59        0.00     34.11 o 
   8   9   5        2.04        0.00     33.86 o 
   9   9   5       37.47       93.97     55.21 o 
  10   9   5      117.29      198.07    130.55 o 
 -11  10   5       14.60      107.01     68.71 o 
 -10  10   5      382.47      339.07     76.09 o 
  -9  10   5        6.97       22.28     42.55 o 
  -8  10   5     1370.19     1340.68    134.09 o 
  -7  10   5      110.37      122.33     47.49 o 
  -6  10   5      705.07      728.33     97.60 o 
  -5  10   5       46.44       72.26     41.54 o 
  -4  10   5      777.81      802.55     97.94 o 
  -3  10   5       86.60      137.64     47.21 o 
  -2  10   5      944.11      958.18     89.42 o 
  -1  10   5       72.57       50.85     33.02 o 
   0  10   5     1565.26     1658.91    108.45 o 
   1  10   5       14.71        9.82     25.19 o 
   2  10   5      431.61      330.67     78.88 o 
   3  10   5       36.18       50.24     28.23 o 
   4  10   5      274.12      242.90     50.97 o 
   5  10   5       63.30       79.69     36.12 o 
   6  10   5       60.89      100.29     39.13 o 
   7  10   5       13.91       43.67     40.76 o 
   8  10   5      279.42      354.47     89.52 o 
   9  10   5        1.26        0.00     55.58 o 
  -9  11   5      170.14      252.50     69.65 o 
  -8  11   5        6.34       34.67     45.29 o 
  -7  11   5      823.88      867.57    115.16 o 
  -6  11   5       13.28       10.13     35.93 o 
  -5  11   5      615.77      773.32    103.10 o 
  -4  11   5        1.30        0.00     31.78 o 
  -3  11   5       38.10       29.39     36.97 o 
  -2  11   5       58.68       54.88     38.01 o 
  -1  11   5       36.56       55.56     33.67 o 
   0  11   5        4.56        6.23     29.40 o 
   1  11   5        3.62       10.00     28.76 o 
   2  11   5        1.09       41.57     30.78 o 
   3  11   5      252.96      270.23     55.77 o 
   4  11   5       19.17       40.15     35.91 o 
   5  11   5        9.35       22.64     41.26 o 
   6  11   5        5.37        0.00     43.82 o 
   7  11   5        7.59       48.48     49.20 o 
   8  11   5        1.01       25.81     53.36 o 
  -8  12   5      231.66      376.16    169.82 o 
  -7  12   5       53.74       95.83     51.36 o 
  -6  12   5      525.80      516.85     93.89 o 
  -5  12   5       19.76       36.01     44.88 o 
  -4  12   5      102.23      175.13     56.66 o 
  -3  12   5      262.02      368.71     79.73 o 
  -2  12   5       71.94       46.60     44.02 o 
  -1  12   5       94.62      137.33     52.31 o 
   0  12   5        2.02       43.43     36.17 o 
   1  12   5       11.66       13.78     33.01 o 
   2  12   5        8.45       68.68     44.04 o 
   3  12   5        0.85       26.32     38.58 o 
   4  12   5        3.37        6.35     48.31 o 
   5  12   5       18.87        0.00     57.41 o 
   6  12   5        1.88       24.68     51.28 o 
   7  12   5        0.21       42.68     68.11 o 
  -6  13   5        7.03       56.49    108.51 o 
  -5  13   5        3.07        3.25     56.72 o 
  -4  13   5        5.14       24.92     49.07 o 
  -3  13   5        3.85        1.26     45.32 o 
  -2  13   5       47.02       79.95     55.12 o 
  -1  13   5        5.01       56.86     49.56 o 
   0  13   5       16.64       70.23     48.49 o 
   1  13   5       34.48        9.33     46.38 o 
   2  13   5       12.92        0.00     43.15 o 
   3  13   5       28.08       31.15     50.78 o 
   4  13   5        1.91        0.00     88.01 o 
 -14   0   6      160.40       65.45     91.97 o 
 -12   0   6      636.72      628.92    111.85 o 
 -10   0   6     2899.20     2899.05    175.24 o 
  -8   0   6     9765.17    10558.15    264.07 o 
  -6   0   6     9317.26     9896.64    173.81 o 
  -4   0   6     7231.46     6257.38    184.81 o 
  -2   0   6    13059.64    13402.52    134.11 o 
   0   0   6   230393.34   222243.53   6407.49 o 
   2   0   6     2155.06     2228.28     98.02 o 
   4   0   6      172.27      229.87     26.62 o 
   6   0   6       21.96       32.28     16.45 o 
   8   0   6      162.36      176.18     59.53 o 
  10   0   6      481.21      641.59    112.12 o 
  12   0   6       87.91      100.93     92.66 o 
  14   0   6       10.25        0.00     68.55 o 
 -15   1   6        1.81        0.00     79.57 o 
 -14   1   6      122.87       91.63     87.84 o 
 -13   1   6       22.32       42.88     36.75 o 
 -12   1   6       28.60       70.27     36.34 o 
 -11   1   6       57.92       54.03     30.03 o 
 -10   1   6      130.99      176.03     40.85 o 
  -9   1   6     3258.34     3063.30    102.43 o 
  -8   1   6      530.20      544.56     50.60 o 
  -7   1   6    13315.75    13068.59    147.53 o 
  -6   1   6     4042.95     4303.52     74.52 o 
  -5   1   6     4391.96     4299.65     72.10 o 
  -4   1   6      794.58      854.57     28.68 o 
  -3   1   6      190.75      195.74     24.63 o 
  -2   1   6      159.32      161.85     12.58 o 
  -1   1   6    18743.98    14946.21   2503.45 o 
   0   1   6    12442.15    13072.19    158.91 o 
   1   1   6      286.00      340.73     17.95 o 
   2   1   6    29037.44    30018.18    276.47 o 
   3   1   6     2920.52     2788.18    154.58 o 
   4   1   6       34.47       22.35     10.13 o 
   5   1   6       20.73       47.35     11.86 o 
   6   1   6       81.21      112.27     18.63 o 
   7   1   6     1011.17      932.45     70.38 o 
   8   1   6        4.90        4.03     20.10 o 
   9   1   6      333.52      374.07     58.67 o 
  10   1   6       31.65       89.43     43.75 o 
  11   1   6       22.54       27.99     51.98 o 
  12   1   6      318.69      441.15    108.07 o 
  13   1   6        1.34       20.67     52.93 o 
  14   1   6      134.79      134.89     78.79 o 
 -15   2   6       28.48        0.00     58.24 o 
 -14   2   6       46.70        0.00     50.80 o 
 -13   2   6       76.07       50.44     54.88 o 
 -12   2   6        0.46       39.39     37.09 o 
 -11   2   6       12.37       19.47     28.33 o 
 -10   2   6       95.99      125.37     37.32 o 
  -9   2   6      720.00      702.10     63.05 o 
  -8   2   6      396.90      401.39     42.49 o 
  -7   2   6     1464.98     1404.03     60.08 o 
  -6   2   6       97.09      110.51     21.24 o 
  -5   2   6      647.72      462.48    116.81 o 
  -4   2   6       39.90       52.95     12.45 o 
  -3   2   6      679.91      730.54     23.36 o 
  -2   2   6     1937.07     1897.69     61.27 o 
  -1   2   6     2657.19     2633.78     42.49 o 
   0   2   6       70.32       69.46     10.46 o 
   1   2   6      405.76      433.00     21.56 o 
   2   2   6     2737.27     2843.28     52.87 o 
   3   2   6      218.44      240.87     20.06 o 
   4   2   6       25.20       39.03     10.89 o 
   5   2   6      201.41      202.61     22.73 o 
   6   2   6       16.24       48.79     18.79 o 
   7   2   6      379.71      410.63     43.32 o 
   8   2   6      292.84      199.14     42.63 o 
   9   2   6      185.74      173.49     43.94 o 
  10   2   6       16.92       12.38     33.42 o 
  11   2   6      161.34      167.21     56.12 o 
  12   2   6        7.88        0.00     48.95 o 
  13   2   6      108.24      176.74     82.85 o 
  14   2   6        0.23       67.86     86.12 o 
 -15   3   6       36.53       40.83     65.36 o 
 -14   3   6        4.59       32.80     57.92 o 
 -13   3   6       17.00       46.08     46.12 o 
 -12   3   6      157.56      136.81     46.65 o 
 -11   3   6      147.33      153.65     45.12 o 
 -10   3   6      647.08      705.58     63.32 o 
  -9   3   6       36.18       30.40     20.39 o 
  -8   3   6      250.91      216.74     39.54 o 
  -7   3   6     1737.16     1648.01     75.16 o 
  -6   3   6     2113.45     2131.26     68.43 o 
  -5   3   6     2341.07     2441.91     67.10 o 
  -4   3   6       10.24       26.90     11.00 o 
  -3   3   6     5293.67     5363.02     74.37 o 
  -2   3   6      274.75      284.17     21.26 o 
  -1   3   6       89.26      110.89     13.03 o 
   0   3   6     1452.76     1376.86     37.71 o 
   1   3   6     3966.79     4015.75     62.83 o 
   2   3   6      154.77      167.58     17.54 o 
   3   3   6      412.86      435.66     27.48 o 
   4   3   6      146.53      187.60     22.97 o 
   5   3   6      125.42      144.20     21.48 o 
   6   3   6        4.60       16.69     17.45 o 
   7   3   6      486.47      483.07     48.19 o 
   8   3   6       39.16       75.19     32.30 o 
   9   3   6        0.37        8.76     31.92 o 
  10   3   6      165.77      216.44     58.87 o 
  11   3   6      129.03       60.52     49.64 o 
  12   3   6      232.06      228.28     69.22 o 
  13   3   6       43.91        0.10     54.27 o 
  14   3   6      167.15      137.79    112.99 o 
 -15   4   6       68.68        0.00     58.56 o 
 -14   4   6       54.05       34.51     63.64 o 
 -13   4   6        7.39        0.00     39.28 o 
 -12   4   6      481.89      514.64     77.72 o 
 -11   4   6      124.75      105.72     37.40 o 
 -10   4   6      719.44      577.98    154.82 o 
  -9   4   6        1.54       21.00     22.73 o 
  -8   4   6     6943.65     6738.56    142.40 o 
  -7   4   6      162.91      207.96     31.24 o 
  -6   4   6    22843.39    22600.29    228.99 o 
  -5   4   6      564.89      566.02     39.81 o 
  -4   4   6    49971.29    52125.10    657.09 o 
  -3   4   6        8.22       46.22     12.13 o 
  -2   4   6     6941.25     6127.58    131.66 o 
  -1   4   6      156.82      252.71     21.91 o 
   0   4   6      166.30      105.02     13.11 o 
   1   4   6     1153.39     1145.12     43.00 o 
   2   4   6     9948.21     7653.94   1216.21 o 
   3   4   6     1786.35     1801.70     57.38 o 
   4   4   6    10513.30    10679.69    153.44 o 
   5   4   6       22.10       29.09     15.55 o 
   6   4   6      433.01      444.68     45.88 o 
   7   4   6      193.94      201.89     34.81 o 
   8   4   6      391.84      378.29     60.36 o 
   9   4   6       64.65      107.52     46.54 o 
  10   4   6       81.72       75.91     43.90 o 
  11   4   6       15.67       48.86     43.38 o 
  12   4   6      100.01      159.51     65.34 o 
  13   4   6       46.71       49.20     64.54 o 
 -14   5   6       33.38        0.00     75.78 o 
 -13   5   6       60.24       16.06     49.03 o 
 -12   5   6       44.90       39.90     44.37 o 
 -11   5   6      641.60      653.89     75.32 o 
 -10   5   6     2019.24     1991.15    103.01 o 
  -9   5   6      185.44      263.12     47.14 o 
  -8   5   6       54.93       63.13     27.26 o 
  -7   5   6      501.27      600.94     60.49 o 
  -6   5   6      624.33      702.21     55.05 o 
  -5   5   6     1545.67     1554.84     60.46 o 
  -4   5   6      707.49      738.45     38.28 o 
  -3   5   6     3375.37     3175.30     70.49 o 
  -2   5   6       24.83       22.73     10.98 o 
  -1   5   6     7052.77     6892.78     91.81 o 
   0   5   6      842.87      845.13     43.38 o 
   1   5   6      340.75      268.64     62.83 o 
   2   5   6      600.03      435.81     88.52 o 
   3   5   6      414.79      497.49     40.39 o 
   4   5   6     3111.43     3210.93     84.97 o 
   5   5   6      413.97      435.08     41.39 o 
   6   5   6      718.06      790.37     62.61 o 
   7   5   6      545.86      469.70     57.72 o 
   8   5   6       68.19       82.09     37.18 o 
   9   5   6      114.62      157.17     53.75 o 
  10   5   6       13.57       35.98     38.68 o 
  11   5   6        0.17       53.36     46.94 o 
  12   5   6        1.55       38.01     50.62 o 
  13   5   6        2.57       28.97     68.60 o 
 -14   6   6        3.04       23.35     64.76 o 
 -13   6   6       37.29        0.00     52.00 o 
 -12   6   6       53.58       73.95     50.40 o 
 -11   6   6       53.42       46.73     38.16 o 
 -10   6   6     1061.01     1043.46    106.69 o 
  -9   6   6      494.05      539.19     75.43 o 
  -8   6   6      186.85      248.64     44.63 o 
  -7   6   6      106.10      116.42     32.39 o 
  -6   6   6      719.04      709.05     66.35 o 
  -5   6   6       50.66       58.47     24.13 o 
  -4   6   6      484.23      484.36     37.66 o 
  -3   6   6      151.18      145.17     22.81 o 
  -2   6   6     1149.76     1110.58     49.86 o 
  -1   6   6       44.05       28.45     14.27 o 
   0   6   6      822.13      837.64     48.84 o 
   1   6   6      520.49      495.02     41.33 o 
   2   6   6      738.34      536.85    104.90 o 
   3   6   6      345.17      342.64     37.03 o 
   4   6   6      126.17      131.35     25.97 o 
   5   6   6        4.69        8.58     17.69 o 
   6   6   6       42.28       44.82     22.86 o 
   7   6   6      199.90      236.56     46.32 o 
   8   6   6      229.93      233.73     47.61 o 
   9   6   6        1.18        0.00     36.59 o 
  10   6   6       37.91       39.54     46.47 o 
  11   6   6       48.45       51.52     46.20 o 
  12   6   6        5.44        0.00     46.78 o 
 -13   7   6        5.23       56.47     64.81 o 
 -12   7   6       92.12       43.10     49.35 o 
 -11   7   6       12.06       11.49     37.35 o 
 -10   7   6      136.83      157.25     48.44 o 
  -9   7   6       34.73       46.60     34.90 o 
  -8   7   6      406.16      506.36     74.19 o 
  -7   7   6      120.99      103.73     37.97 o 
  -6   7   6      380.15      451.05     65.85 o 
  -5   7   6      157.09      154.37     35.59 o 
  -4   7   6        9.89       13.18     20.77 o 
  -3   7   6       65.03       58.30     21.80 o 
  -2   7   6      274.91      314.76     34.48 o 
  -1   7   6      196.64      179.55     27.55 o 
   0   7   6       13.33       26.50     16.74 o 
   1   7   6      119.63      131.57     25.15 o 
   2   7   6     1092.62     1008.60     78.91 o 
   3   7   6       42.17       51.51     20.42 o 
   4   7   6      689.86      612.73     52.78 o 
   5   7   6       36.86       38.70     20.59 o 
   6   7   6       84.74       96.58     32.68 o 
   7   7   6       74.62       82.68     33.63 o 
   8   7   6       31.14       31.21     29.14 o 
   9   7   6       68.68       18.64     44.22 o 
  10   7   6       15.84       35.62     49.42 o 
  11   7   6        6.03       34.68     49.52 o 
  12   7   6      238.85      238.37     94.21 o 
 -13   8   6       37.58       97.11     78.69 o 
 -12   8   6       29.13        1.61     47.39 o 
 -11   8   6      105.38      141.86     52.13 o 
 -10   8   6      744.99      745.55     98.83 o 
  -9   8   6       77.27       67.99     37.93 o 
  -8   8   6     2656.51     2765.27    146.96 o 
  -7   8   6      403.63      429.92     70.73 o 
  -6   8   6     3906.01     4136.49    168.19 o 
  -5   8   6        3.70       30.80     29.79 o 
  -4   8   6     4574.47     4264.70    162.83 o 
  -3   8   6      540.46      482.01     57.95 o 
  -2   8   6     5217.83     5154.45    140.51 o 
  -1   8   6       71.51       92.53     24.82 o 
   0   8   6     4560.60     4430.23    110.81 o 
   1   8   6     1567.14     1650.56     70.49 o 
   2   8   6     2366.67     2270.26     83.07 o 
   3   8   6      101.25       89.95     23.61 o 
   4   8   6      449.78      449.79     49.26 o 
   5   8   6       53.22       65.84     32.51 o 
   6   8   6       14.51       36.37     29.47 o 
   7   8   6      257.45      300.40     56.39 o 
   8   8   6        6.56       20.05     35.90 o 
   9   8   6       27.52        0.00     54.92 o 
  10   8   6       51.72       53.03     56.42 o 
  11   8   6        1.50        0.00     59.59 o 
 -12   9   6        4.92      106.80     81.77 o 
 -11   9   6       89.81      166.47     64.27 o 
 -10   9   6        7.18       15.34     38.55 o 
  -9   9   6      773.95      720.13    100.62 o 
  -8   9   6       54.30       44.38     40.31 o 
  -7   9   6     1928.14     1828.16    137.46 o 
  -6   9   6      142.48      143.09     45.60 o 
  -5   9   6      589.75      670.17     87.46 o 
  -4   9   6     1252.01     1047.91    106.15 o 
  -3   9   6      338.96      434.18     68.88 o 
  -2   9   6      281.88      403.20     55.65 o 
  -1   9   6      581.68      538.17     63.42 o 
   0   9   6      964.17      813.72     77.71 o 
   1   9   6      125.56      146.79     31.43 o 
   2   9   6      740.31      736.76     61.85 o 
   3   9   6      447.32      524.15     53.84 o 
   4   9   6       38.20       58.31     24.67 o 
   5   9   6       41.90       53.94     33.54 o 
   6   9   6       66.85       88.76     35.64 o 
   7   9   6       17.10       34.22     33.67 o 
   8   9   6        4.15        0.00     35.17 o 
   9   9   6      158.60      167.75     67.83 o 
  10   9   6       21.75       34.34     62.31 o 
 -11  10   6        0.38       41.51     69.88 o 
 -10  10   6       18.71        0.00     44.11 o 
  -9  10   6       73.32       75.99     45.83 o 
  -8  10   6      786.11      779.17    106.13 o 
  -7  10   6       81.52      123.22     49.33 o 
  -6  10   6      641.26      691.94     93.18 o 
  -5  10   6        0.68       19.69     34.05 o 
  -4  10   6      330.50      423.09     73.70 o 
  -3  10   6       13.89       35.53     35.37 o 
  -2  10   6      507.73      539.35     80.37 o 
  -1  10   6      210.72      239.76     48.85 o 
   0  10   6     1064.83     1021.15     92.84 o 
   1  10   6      106.89      121.52     39.40 o 
   2  10   6      171.76      188.55     41.02 o 
   3  10   6        1.75       37.60     27.10 o 
   4  10   6       72.78       84.93     33.13 o 
   5  10   6      348.25      368.62     62.13 o 
   6  10   6       34.07       89.52     41.75 o 
   7  10   6        6.06       28.59     39.97 o 
   8  10   6       46.14       95.27     58.90 o 
   9  10   6        0.46        0.00     67.64 o 
  -9  11   6        3.00       14.42     44.09 o 
  -8  11   6      167.96      149.27     59.03 o 
  -7  11   6        0.12        0.00     37.30 o 
  -6  11   6       82.29      131.91     52.80 o 
  -5  11   6        1.86        9.36     38.32 o 
  -4  11   6       15.90        0.00     36.23 o 
  -3  11   6        0.21        0.00     33.94 o 
  -2  11   6       35.42       21.63     35.24 o 
  -1  11   6       20.93       46.58     33.34 o 
   0  11   6       11.22       52.15     33.14 o 
   1  11   6        3.38        0.00     27.31 o 
   2  11   6       90.69      108.05     39.82 o 
   3  11   6        2.07       26.99     34.46 o 
   4  11   6       85.49       52.62     36.12 o 
   5  11   6        1.31       12.11     37.62 o 
   6  11   6       32.26       34.73     41.91 o 
   7  11   6       20.22       42.59     51.65 o 
   8  11   6       23.72       86.81     77.76 o 
  -8  12   6      187.84      188.42    135.38 o 
  -7  12   6        2.37       12.33     44.40 o 
  -6  12   6      569.45      521.77     93.99 o 
  -5  12   6        0.66       30.50     48.67 o 
  -4  12   6      685.49      795.98    110.71 o 
  -3  12   6       29.35       52.01     45.12 o 
  -2  12   6      692.27      657.58     96.61 o 
  -1  12   6        0.15        9.60     40.58 o 
   0  12   6      181.99      229.39     53.30 o 
   1  12   6        0.13        0.00     30.37 o 
   2  12   6      129.29      176.68     54.56 o 
   3  12   6        0.13       26.76     38.21 o 
   4  12   6       29.16       17.40     50.12 o 
   5  12   6       44.36       53.02     82.50 o 
   6  12   6      150.82      184.72     89.16 o 
  -5  13   6      331.12      342.93     91.05 o 
  -4  13   6        2.68       22.99     46.61 o 
  -3  13   6      184.04      140.31     62.23 o 
  -2  13   6        0.33       30.35     47.20 o 
  -1  13   6       99.66       88.07     54.73 o 
   0  13   6        8.26       29.33     42.51 o 
   1  13   6       16.60        0.00     39.07 o 
   2  13   6       59.12       91.79     50.39 o 
   3  13   6        1.83       30.77     51.10 o 
   4  13   6       58.41      177.06     83.06 o 
 -13   0   7       54.84       31.08     52.93 o 
 -11   0   7      324.79      338.86     80.49 o 
  -9   0   7      233.45      179.94     59.36 o 
  -7   0   7     1029.56      993.43     64.19 o 
  -5   0   7       10.64       31.72     13.85 o 
  -3   0   7       27.82       56.46     13.95 o 
  -1   0   7     2280.64     2332.00     59.07 o 
   1   0   7       88.30      119.91     17.15 o 
   3   0   7     5223.71     5084.12    135.96 o 
   5   0   7     1292.34     1293.69     52.55 o 
   7   0   7      490.25      596.95     76.36 o 
   9   0   7      228.80      294.13     75.26 o 
  11   0   7       10.58       45.13     71.65 o 
  13   0   7       13.97        0.00     74.75 o 
 -15   1   7        6.69       49.95     81.64 o 
 -14   1   7       41.10       23.42     78.19 o 
 -13   1   7       17.93       42.72     42.96 o 
 -12   1   7        1.69       15.77     30.64 o 
 -11   1   7      221.87      205.00     47.62 o 
 -10   1   7       88.00       78.27     32.03 o 
  -9   1   7      465.40      421.09     49.31 o 
  -8   1   7      806.82      863.54     58.22 o 
  -7   1   7     6299.51     6080.10     95.83 o 
  -6   1   7      130.66      162.51     19.56 o 
  -5   1   7     4080.06     3900.56     66.40 o 
  -4   1   7      264.86      302.17     20.61 o 
  -3   1   7     1026.32      844.98     92.46 o 
  -2   1   7     3749.40     3869.00     71.02 o 
  -1   1   7     9790.31     8010.28   1227.09 o 
   0   1   7     6617.22     6666.58    170.27 o 
   1   1   7     1815.97     1801.72     43.17 o 
   2   1   7     4359.76     4374.82     70.27 o 
   3   1   7     5849.44     6186.10    128.16 o 
   4   1   7      345.60      262.67     63.47 o 
   5   1   7       93.86      129.67     20.52 o 
   6   1   7       22.67       34.09     15.58 o 
   7   1   7       38.14       34.28     22.82 o 
   8   1   7      448.37      428.55     69.27 o 
   9   1   7      426.35      422.98     64.04 o 
  10   1   7      193.74      185.87     55.07 o 
  11   1   7       33.50       45.43     43.24 o 
  12   1   7       50.51       44.45     60.28 o 
  13   1   7        0.11       32.96     56.30 o 
  14   1   7       35.55        0.00     68.20 o 
 -15   2   7       28.37        9.82     64.77 o 
 -14   2   7      310.76      182.61     66.45 o 
 -13   2   7        3.83        3.05     34.69 o 
 -12   2   7      125.63      166.89     49.13 o 
 -11   2   7      295.75      318.35     58.49 o 
 -10   2   7       52.04       21.96     24.12 o 
  -9   2   7      341.57      358.26     42.53 o 
  -8   2   7     5304.87     5371.40    120.53 o 
  -7   2   7     3492.05     3611.59     92.77 o 
  -6   2   7    11315.03    11416.18    151.62 o 
  -5   2   7     1875.69     1491.76    291.58 o 
  -4   2   7    13486.60    13339.82    164.63 o 
  -3   2   7        1.36       15.99      8.65 o 
  -2   2   7    31188.09    30026.06    818.15 o 
  -1   2   7    11104.37    11496.94    169.85 o 
   0   2   7    32997.79    33618.57    372.77 o 
   1   2   7     3372.89     3446.89     77.04 o 
   2   2   7     7789.01     7699.82    109.14 o 
   3   2   7      664.65      628.14     27.51 o 
   4   2   7     4009.16     3598.85     61.51 o 
   5   2   7     3727.62     3706.89     87.11 o 
   6   2   7      651.53      619.92     48.21 o 
   7   2   7        2.39       16.61     20.52 o 
   8   2   7      795.01      809.08     74.01 o 
   9   2   7       10.51        8.98     26.83 o 
  10   2   7       67.98       92.78     43.04 o 
  11   2   7       21.36       23.67     40.08 o 
  12   2   7       63.85      114.24     66.40 o 
  13   2   7        0.42        0.00     52.36 o 
 -15   3   7       38.68       67.68     67.82 o 
 -14   3   7      253.72      242.96     74.18 o 
 -13   3   7        6.34       21.84     37.29 o 
 -12   3   7      218.80      223.38     55.34 o 
 -11   3   7       55.46       55.54     34.51 o 
 -10   3   7      177.54      119.76     33.94 o 
  -9   3   7     1189.17     1187.34     71.48 o 
  -8   3   7       10.59       26.24     17.82 o 
  -7   3   7     1148.22     1023.24     79.36 o 
  -6   3   7        9.88       17.88     13.11 o 
  -5   3   7     2922.77     3110.36     74.63 o 
  -4   3   7      253.36      320.25     24.44 o 
  -3   3   7    28995.10    31729.52    395.01 o 
  -2   3   7     1006.16      974.30     36.23 o 
  -1   3   7    20384.33    21193.36    275.70 o 
   0   3   7      474.95      534.87     25.25 o 
   1   3   7     3336.68     3257.60     57.41 o 
   2   3   7     3526.30     3400.58     65.18 o 
   3   3   7      245.28      254.11     22.46 o 
   4   3   7     5400.64     5209.90     83.90 o 
   5   3   7       16.80       23.71     13.76 o 
   6   3   7     1074.90     1001.27     61.83 o 
   7   3   7     1011.59     1058.60     76.88 o 
   8   3   7        3.99       25.11     23.39 o 
   9   3   7      224.93      215.60     58.82 o 
  10   3   7        0.69       23.12     37.34 o 
  11   3   7        5.58       10.92     41.31 o 
  12   3   7       30.64       92.62     53.74 o 
  13   3   7       22.92       20.49     58.14 o 
 -15   4   7        3.26       49.60     91.28 o 
 -14   4   7       23.26        8.82     47.06 o 
 -13   4   7       17.66        0.00     37.53 o 
 -12   4   7       16.05       21.82     35.51 o 
 -11   4   7       32.64       31.70     28.45 o 
 -10   4   7        1.91        0.00     23.38 o 
  -9   4   7      103.69      151.72     36.57 o 
  -8   4   7        0.37        6.03     20.64 o 
  -7   4   7      249.92      267.30     41.06 o 
  -6   4   7      631.05      667.03     45.67 o 
  -5   4   7        2.30       17.20     12.46 o 
  -4   4   7     4023.81     3938.05     68.36 o 
  -3   4   7      415.86      428.80     26.13 o 
  -2   4   7     4972.41     4924.85     77.94 o 
  -1   4   7      844.93      886.26     36.07 o 
   0   4   7        5.67        2.99      7.74 o 
   1   4   7      445.76      411.59     23.74 o 
   2   4   7      531.54      447.18     49.57 o 
   3   4   7       50.04       50.07     16.92 o 
   4   4   7     3020.99     2900.23     75.76 o 
   5   4   7      174.54      177.46     26.40 o 
   6   4   7       38.94       55.65     23.34 o 
   7   4   7        2.71        1.12     18.43 o 
   8   4   7       46.90       49.64     31.33 o 
   9   4   7       76.84       33.03     36.60 o 
  10   4   7        0.28       17.31     35.84 o 
  11   4   7       21.41       34.42     44.69 o 
  12   4   7       10.23       23.23     49.26 o 
  13   4   7        9.02       10.96     65.79 o 
 -14   5   7       11.23       25.00     63.25 o 
 -13   5   7        7.23        0.00     45.85 o 
 -12   5   7       76.24       67.00     42.42 o 
 -11   5   7       24.84       14.65     29.93 o 
 -10   5   7        1.64        6.10     26.08 o 
  -9   5   7       11.01       40.00     27.31 o 
  -8   5   7        0.70       19.73     22.15 o 
  -7   5   7        5.25       12.11     19.47 o 
  -6   5   7      223.02      228.42     38.98 o 
  -5   5   7       70.33       63.45     25.98 o 
  -4   5   7       66.89       60.13     16.61 o 
  -3   5   7     1979.54     1875.35     54.39 o 
  -2   5   7     1334.12     1326.53     47.08 o 
  -1   5   7     1556.18     1530.55     44.65 o 
   0   5   7        1.07        9.47     11.10 o 
   1   5   7       50.44       39.61     14.81 o 
   2   5   7      243.98      230.21     27.76 o 
   3   5   7       36.41       44.32     17.05 o 
   4   5   7     1529.05     1631.62     62.84 o 
   5   5   7        5.50       24.94     19.69 o 
   6   5   7      184.93      200.44     35.60 o 
   7   5   7       78.74       50.61     25.48 o 
   8   5   7       28.03       43.78     30.30 o 
   9   5   7      139.94       95.57     47.63 o 
  10   5   7        5.65       40.54     43.88 o 
  11   5   7       19.32        8.73     45.69 o 
  12   5   7       24.30       30.75     56.45 o 
  13   5   7        3.41       40.62     68.85 o 
 -14   6   7       17.95      104.29     67.67 o 
 -13   6   7        7.54       60.86     56.26 o 
 -12   6   7      117.58       92.02     46.29 o 
 -11   6   7        0.70        1.31     32.06 o 
 -10   6   7      668.76      666.14     87.48 o 
  -9   6   7        9.94       32.55     26.41 o 
  -8   6   7     2645.27     2563.50    111.14 o 
  -7   6   7      107.47      129.49     34.32 o 
  -6   6   7     5876.46     5994.32    172.82 o 
  -5   6   7        9.46       23.32     20.59 o 
  -4   6   7    15041.91    13505.83    727.62 o 
  -3   6   7     1402.98     1337.45     54.52 o 
  -2   6   7     7607.78     6984.97    116.54 o 
  -1   6   7      613.15      557.54     41.96 o 
   0   6   7     7050.65     6589.51    118.02 o 
   1   6   7        0.15        2.70     12.85 o 
   2   6   7     8232.98     7746.47    134.40 o 
   3   6   7      137.34      195.47     30.06 o 
   4   6   7     5244.20     5014.68    114.41 o 
   5   6   7       70.46       92.25     28.41 o 
   6   6   7      296.56      344.72     46.21 o 
   7   6   7        0.08        0.00     22.21 o 
   8   6   7        5.22        0.00     27.85 o 
   9   6   7        0.08        0.00     30.81 o 
  10   6   7       25.77       92.32     53.54 o 
  11   6   7        0.13       56.46     51.02 o 
  12   6   7       43.69       13.12     56.34 o 
 -13   7   7      144.50      263.50     96.23 o 
 -12   7   7       16.35       34.60     42.26 o 
 -11   7   7        3.55        4.67     35.80 o 
 -10   7   7      226.84      302.69     63.21 o 
  -9   7   7       32.41       55.16     36.20 o 
  -8   7   7       61.72       96.27     40.58 o 
  -7   7   7      148.20      159.57     43.56 o 
  -6   7   7       25.76       15.96     21.81 o 
  -5   7   7     1101.95     1139.13     80.93 o 
  -4   7   7      176.37      133.06     32.61 o 
  -3   7   7     3589.14     3383.16    100.50 o 
  -2   7   7        0.31       10.85     14.63 o 
  -1   7   7     2442.15     2378.55     80.64 o 
   0   7   7     1157.21     1072.46     59.14 o 
   1   7   7     2245.98     2176.31     75.58 o 
   2   7   7      351.12      240.91     62.36 o 
   3   7   7      172.84      153.56     28.90 o 
   4   7   7       57.73       63.61     21.97 o 
   5   7   7       39.22       51.72     25.71 o 
   6   7   7       22.59       22.75     26.38 o 
   7   7   7      254.63      282.80     53.60 o 
   8   7   7        2.38        0.00     30.67 o 
   9   7   7       24.70       58.78     51.00 o 
  10   7   7        0.95        0.00     41.39 o 
  11   7   7        2.43       37.33     54.99 o 
  12   7   7       84.09      203.81     93.02 o 
 -13   8   7        1.33       83.25     71.00 o 
 -12   8   7       28.29       30.38     49.11 o 
 -11   8   7        1.56       27.13     40.18 o 
 -10   8   7        4.86       29.80     35.75 o 
  -9   8   7      190.56      236.98     58.64 o 
  -8   8   7       74.48      100.28     42.91 o 
  -7   8   7        5.68       24.89     29.97 o 
  -6   8   7      250.38      280.68     56.95 o 
  -5   8   7      166.70      149.87     44.62 o 
  -4   8   7     1756.47     1724.82    113.46 o 
  -3   8   7      120.38      106.02     28.14 o 
  -2   8   7     2703.59     2545.08     94.07 o 
  -1   8   7      183.92      241.19     39.41 o 
   0   8   7     5103.81     4908.46    118.04 o 
   1   8   7      986.89      995.42     65.61 o 
   2   8   7     1423.95     1351.60     74.09 o 
   3   8   7     1726.83     1545.96    118.59 o 
   4   8   7      108.58      144.15     30.97 o 
   5   8   7      242.72      325.54     48.66 o 
   6   8   7      164.89      178.44     44.15 o 
   7   8   7       31.84       51.12     34.88 o 
   8   8   7       35.07       10.24     40.43 o 
   9   8   7       28.04        8.97     42.43 o 
  10   8   7       35.97       13.57     50.48 o 
  11   8   7        0.72        0.00     53.77 o 
 -12   9   7        3.86       13.59     60.38 o 
 -11   9   7        0.43       30.95     45.75 o 
 -10   9   7       63.90       51.92     44.25 o 
  -9   9   7       41.31       37.49     39.28 o 
  -8   9   7      136.15      144.75     54.39 o 
  -7   9   7       34.61       55.46     37.66 o 
  -6   9   7       12.97        4.84     30.66 o 
  -5   9   7        2.83       17.49     30.52 o 
  -4   9   7       95.86       76.84     36.65 o 
  -3   9   7        4.66        0.00     26.40 o 
  -2   9   7        0.70        0.00     23.64 o 
  -1   9   7      206.00      217.89     44.12 o 
   0   9   7      436.34      439.40     53.32 o 
   1   9   7       32.94       44.17     24.78 o 
   2   9   7     1141.55     1152.46     75.63 o 
   3   9   7        6.94        5.79     21.04 o 
   4   9   7      368.45      385.28     48.32 o 
   5   9   7        8.10        7.86     28.62 o 
   6   9   7        2.03       13.01     30.09 o 
   7   9   7        8.31       63.61     35.53 o 
   8   9   7       25.82       32.45     42.69 o 
   9   9   7       23.97       23.90     50.01 o 
  10   9   7       17.33        4.58     65.41 o 
 -11  10   7       21.48       19.04     73.46 o 
 -10  10   7      116.22      131.43     55.17 o 
  -9  10   7        1.46       17.71     42.07 o 
  -8  10   7      482.85      449.15     81.03 o 
  -7  10   7        0.63       11.26     35.06 o 
  -6  10   7     1451.56     1431.10    135.74 o 
  -5  10   7        8.42       14.83     32.80 o 
  -4  10   7     1054.22     1209.81    121.52 o 
  -3  10   7      191.24      150.10     50.15 o 
  -2  10   7     1748.98     1967.44    136.52 o 
  -1  10   7      296.90      276.69     50.80 o 
   0  10   7     1793.13     1916.53    114.61 o 
   1  10   7      107.75      143.94     42.14 o 
   2  10   7     1144.91     1227.63    101.31 o 
   3  10   7        3.45       34.69     26.77 o 
   4  10   7      386.89      435.70     62.03 o 
   5  10   7       12.00       14.58     31.36 o 
   6  10   7      153.41      157.68     46.23 o 
   7  10   7       54.72       78.45     43.39 o 
   8  10   7       18.46        9.42     44.51 o 
   9  10   7        2.26        0.00     58.04 o 
  -9  11   7       12.34       20.26     49.15 o 
  -8  11   7        2.57        0.00     42.61 o 
  -7  11   7      209.19      190.17     62.46 o 
  -6  11   7      309.51      245.14     66.91 o 
  -5  11   7      689.39      662.66     95.34 o 
  -4  11   7      166.56      223.24     59.24 o 
  -3  11   7      967.53      960.33    112.20 o 
  -2  11   7        3.58        4.82     35.14 o 
  -1  11   7      339.36      405.29     73.83 o 
   0  11   7      301.10      245.07     52.86 o 
   1  11   7      588.60      610.60     77.74 o 
   2  11   7        4.58       28.37     33.69 o 
   3  11   7      181.44      225.62     56.39 o 
   4  11   7       14.35       13.52     42.71 o 
   5  11   7       63.76       57.59     43.49 o 
   6  11   7      100.31       77.04     47.71 o 
   7  11   7       76.99       68.94     52.76 o 
   8  11   7       21.05        0.00     56.39 o 
  -8  12   7       29.63       40.30    109.20 o 
  -7  12   7      148.09      194.81     65.71 o 
  -6  12   7      268.21      280.36     75.01 o 
  -5  12   7      232.58      202.42     65.70 o 
  -4  12   7      735.22      794.91    111.61 o 
  -3  12   7        8.83       58.35     43.48 o 
  -2  12   7      673.59      706.21    103.81 o 
  -1  12   7       98.89      137.64     53.07 o 
   0  12   7      490.04      517.15     77.20 o 
   1  12   7      233.12      287.93     60.23 o 
   2  12   7      126.48      161.12     46.87 o 
   3  12   7       51.32       86.01     49.32 o 
   4  12   7       83.07      146.11     69.68 o 
   5  12   7       75.27       63.12     54.86 o 
   6  12   7       10.41       33.76     92.32 o 
  -5  13   7        0.62        0.00     70.62 o 
  -4  13   7        9.61       53.71     52.91 o 
  -3  13   7        3.51       22.20     49.00 o 
  -2  13   7       19.50       61.72     53.92 o 
  -1  13   7       49.59       70.22     47.13 o 
   0  13   7       64.18       44.81     46.34 o 
   1  13   7       66.09      101.17     47.68 o 
   2  13   7      124.95      200.67     64.81 o 
   3  13   7        5.58       21.02     49.36 o 
   4  13   7      111.52      139.51    110.57 o 
 -14   0   8      205.05      204.96    112.64 o 
 -12   0   8      208.49      332.74     85.98 o 
 -10   0   8      331.79      336.49     84.22 o 
  -8   0   8     3835.15     3949.29    146.89 o 
  -6   0   8     3027.38     2891.01     87.51 o 
  -4   0   8      867.82      799.87     42.57 o 
  -2   0   8    35492.21    24881.49   8801.43 o 
   0   0   8    27251.67    27506.30    431.29 o 
   2   0   8    42717.06    42307.74    379.39 o 
   4   0   8     9073.31     8647.06    358.50 o 
   6   0   8     1382.40     1281.73    107.18 o 
   8   0   8      952.76      889.92    173.10 o 
  10   0   8      384.36      433.72    103.86 o 
  12   0   8       26.31      140.54     91.63 o 
 -15   1   8       88.73       74.41    108.16 o 
 -14   1   8      194.37      137.04     52.57 o 
 -13   1   8       13.45       31.36     36.16 o 
 -12   1   8       76.18       90.36     46.18 o 
 -11   1   8     1542.71     1318.07    104.99 o 
 -10   1   8      455.04      446.73     56.90 o 
  -9   1   8      134.37      192.08     37.49 o 
  -8   1   8      110.80      105.66     24.07 o 
  -7   1   8     4042.40     4041.74     78.72 o 
  -6   1   8      236.53      286.56     24.50 o 
  -5   1   8     4764.11     4744.68     79.27 o 
  -4   1   8     2062.27     2155.64     46.34 o 
  -3   1   8     5379.85     5030.81    394.94 o 
  -2   1   8     1113.65     1199.31     31.96 o 
  -1   1   8     3176.23     3150.85     55.46 o 
   0   1   8     2600.20     2594.84    227.87 o 
   1   1   8    13785.32    13677.10    272.90 o 
   2   1   8     4910.86     4710.56    128.18 o 
   3   1   8     4302.92     3760.58    403.71 o 
   4   1   8    14029.92    11608.23   1565.46 o 
   5   1   8      642.80      694.41     41.20 o 
   6   1   8     1090.90     1000.72     65.06 o 
   7   1   8       43.99       67.49     27.21 o 
   8   1   8      304.11      301.67     48.13 o 
   9   1   8       10.22       15.68     25.72 o 
  10   1   8      171.97      202.87     58.51 o 
  11   1   8        0.67        0.00     35.45 o 
  12   1   8       14.92       39.21     57.19 o 
  13   1   8       14.46        0.00     44.77 o 
 -15   2   8      169.54      116.97     76.36 o 
 -14   2   8       44.92       22.23     47.61 o 
 -13   2   8       18.42       81.81     42.31 o 
 -12   2   8        7.45       15.73     30.78 o 
 -11   2   8        0.76       34.69     29.26 o 
 -10   2   8      153.04      149.91     36.15 o 
  -9   2   8       39.06       62.31     23.00 o 
  -8   2   8        3.77        8.42     15.89 o 
  -7   2   8      209.97      205.64     29.57 o 
  -6   2   8       24.79       28.85     13.78 o 
  -5   2   8        2.18        4.76      7.96 o 
  -4   2   8       36.61       52.07     10.39 o 
  -3   2   8       36.22       57.25     12.35 o 
  -2   2   8      199.62      192.67     19.49 o 
  -1   2   8      485.46      408.20     60.30 o 
   0   2   8      273.22      292.18     21.15 o 
   1   2   8     1693.34     1687.83     41.13 o 
   2   2   8      744.43      752.23     29.43 o 
   3   2   8     4101.59     4093.62     61.65 o 
   4   2   8     2844.13     2864.76     71.32 o 
   5   2   8      590.40      649.39     44.28 o 
   6   2   8       34.00       74.53     23.24 o 
   7   2   8        8.79       29.89     21.78 o 
   8   2   8       13.05       12.87     22.62 o 
   9   2   8       22.85       22.76     27.89 o 
  10   2   8        0.51       39.79     39.90 o 
  11   2   8       10.72        0.00     37.55 o 
  12   2   8        1.22       46.79     58.76 o 
  13   2   8        1.05       14.47     73.72 o 
 -15   3   8        0.21       20.80     61.33 o 
 -14   3   8       81.65      103.20     55.47 o 
 -13   3   8        6.10       18.03     37.49 o 
 -12   3   8        9.70       18.68     33.36 o 
 -11   3   8       20.46       39.08     32.81 o 
 -10   3   8       11.65       22.73     24.79 o 
  -9   3   8      116.84      171.40     36.50 o 
  -8   3   8      287.49      318.39     39.16 o 
  -7   3   8      114.45      103.46     21.35 o 
  -6   3   8      360.71      379.64     35.46 o 
  -5   3   8      612.55      716.13     39.92 o 
  -4   3   8      118.87      139.46     19.83 o 
  -3   3   8     3884.87     4356.36     78.92 o 
  -2   3   8     2893.63     2974.38     68.72 o 
  -1   3   8     5023.49     5325.57     95.21 o 
   0   3   8     3502.02     3409.85     64.50 o 
   1   3   8      107.58       83.80     13.82 o 
   2   3   8        5.31        0.62      7.71 o 
   3   3   8     3472.38     3465.93     66.47 o 
   4   3   8      187.59      203.47     22.05 o 
   5   3   8     3008.55     2979.44     89.37 o 
   6   3   8     2445.21     2372.74     84.75 o 
   7   3   8        0.76        0.00     19.43 o 
   8   3   8      143.27      201.94     41.60 o 
   9   3   8      258.21      219.70     61.52 o 
  10   3   8       90.69       84.74     47.85 o 
  11   3   8       48.91       73.08     47.59 o 
  12   3   8        4.25        8.56     44.40 o 
  13   3   8       19.79       50.29     65.32 o 
 -15   4   8       10.50      128.83    112.30 o 
 -14   4   8      107.45      133.29     64.89 o 
 -13   4   8        0.36        0.00     37.31 o 
 -12   4   8       36.49       88.57     42.38 o 
 -11   4   8      472.34      514.46     66.04 o 
 -10   4   8       49.61       76.99     31.44 o 
  -9   4   8      203.19      212.52     42.23 o 
  -8   4   8       42.22       73.54     26.42 o 
  -7   4   8     1342.65     1410.39     76.13 o 
  -6   4   8     9936.81     9449.93    180.10 o 
  -5   4   8       26.06       23.92     12.48 o 
  -4   4   8     8940.65     8999.86    141.26 o 
  -3   4   8       46.21       48.23     13.98 o 
  -2   4   8    56436.09    59406.53    863.16 o 
  -1   4   8      434.72      454.82     26.64 o 
   0   4   8     9834.69     8954.46    104.87 o 
   1   4   8       59.99       93.56     14.68 o 
   2   4   8     5699.27     5168.44    144.45 o 
   3   4   8     5191.61     5308.36     86.89 o 
   4   4   8    10981.69    10697.29    145.44 o 
   5   4   8      906.62      949.55     62.08 o 
   6   4   8     5793.14     5800.45    139.35 o 
   7   4   8      174.31      146.40     36.20 o 
   8   4   8      283.00      229.56     53.23 o 
   9   4   8      189.19      208.09     61.17 o 
  10   4   8        1.20       26.08     39.72 o 
  11   4   8      123.62      109.81     59.26 o 
  12   4   8        3.20       29.55     48.33 o 
  13   4   8        2.75       56.15    118.15 o 
 -14   5   8        0.17       52.69     63.56 o 
 -13   5   8       49.39       55.49     49.59 o 
 -12   5   8        0.44       20.17     35.07 o 
 -11   5   8      242.94      225.39     48.79 o 
 -10   5   8        1.55        6.76     26.23 o 
  -9   5   8       12.80        6.23     23.80 o 
  -8   5   8     1544.67     1459.98     94.93 o 
  -7   5   8     1173.36     1136.05     82.01 o 
  -6   5   8      170.78      162.19     33.35 o 
  -5   5   8      936.08     1046.94     72.99 o 
  -4   5   8       48.85       35.21     17.48 o 
  -3   5   8     7703.69     7734.73    118.75 o 
  -2   5   8      200.50      237.48     23.44 o 
  -1   5   8     1188.99     1187.79     40.23 o 
   0   5   8      759.88      714.14     87.67 o 
   1   5   8     2130.54     1933.18     62.53 o 
   2   5   8     1503.60     1410.81     55.71 o 
   3   5   8      442.82      425.29     38.79 o 
   4   5   8     1860.16     1792.83     65.74 o 
   5   5   8      364.44      357.78     43.78 o 
   6   5   8     1002.56     1076.04     73.81 o 
   7   5   8       97.32       99.36     32.91 o 
   8   5   8       10.32        0.00     30.10 o 
   9   5   8        2.20        0.00     27.78 o 
  10   5   8      217.03      245.46     70.20 o 
  11   5   8        5.15       34.21     45.34 o 
  12   5   8       32.16       14.62     52.16 o 
  13   5   8        3.96       19.65     70.33 o 
 -14   6   8        9.56       58.31     59.85 o 
 -13   6   8       19.07       49.32     61.82 o 
 -12   6   8       77.13       84.25     52.71 o 
 -11   6   8       60.04       33.37     43.05 o 
 -10   6   8       34.07       55.59     36.95 o 
  -9   6   8        8.22        6.59     31.32 o 
  -8   6   8      112.83       85.41     35.42 o 
  -7   6   8        5.58       20.46     23.02 o 
  -6   6   8      116.54      162.61     35.62 o 
  -5   6   8        2.82       19.81     20.61 o 
  -4   6   8     1935.04     1848.02     84.88 o 
  -3   6   8        5.10        0.00     14.45 o 
  -2   6   8      661.12      670.59     37.80 o 
  -1   6   8       41.41       51.78     17.26 o 
   0   6   8     1225.13     1220.33     53.20 o 
   1   6   8       30.19       26.68     15.47 o 
   2   6   8     1132.99      988.80     58.20 o 
   3   6   8      921.93      845.57     69.22 o 
   4   6   8      630.37      657.43     52.01 o 
   5   6   8      875.31      885.17     74.95 o 
   6   6   8      192.79      156.28     34.18 o 
   7   6   8      100.76      100.34     35.20 o 
   8   6   8        3.45       16.18     31.71 o 
   9   6   8       66.27       17.44     38.73 o 
  10   6   8        0.32        0.00     37.05 o 
  11   6   8        1.97        0.00     45.66 o 
  12   6   8        8.70        2.84     52.20 o 
 -13   7   8        0.80        0.00     50.16 o 
 -12   7   8        2.62       59.14     43.00 o 
 -11   7   8        0.63        0.43     34.39 o 
 -10   7   8        3.71        0.00     31.85 o 
  -9   7   8        0.86        8.67     30.90 o 
  -8   7   8        2.54        0.00     26.91 o 
  -7   7   8       31.91       30.58     24.96 o 
  -6   7   8        5.19       12.31     23.77 o 
  -5   7   8       91.78       67.86     28.52 o 
  -4   7   8        0.04        0.00     19.39 o 
  -3   7   8      106.05      115.83     27.02 o 
  -2   7   8       65.24       57.15     21.83 o 
  -1   7   8      166.66      207.44     30.31 o 
   0   7   8      614.03      603.95     48.97 o 
   1   7   8        4.97       14.05     16.73 o 
   2   7   8     2011.47     1929.77     73.84 o 
   3   7   8        1.85        8.29     16.84 o 
   4   7   8     2619.16     2581.14     89.12 o 
   5   7   8       89.61      111.02     31.06 o 
   6   7   8      398.55      451.38     69.66 o 
   7   7   8        4.38        2.47     25.68 o 
   8   7   8       22.61       50.54     37.34 o 
   9   7   8      133.26      113.95     54.93 o 
  10   7   8       27.83       73.72     52.18 o 
  11   7   8        0.78        6.44     50.71 o 
 -13   8   8        6.05        0.00     60.89 o 
 -12   8   8       34.68      122.47     53.93 o 
 -11   8   8       94.04      140.42     53.52 o 
 -10   8   8       42.39       57.04     43.66 o 
  -9   8   8       36.50       76.48     40.41 o 
  -8   8   8      734.90      730.17     92.55 o 
  -7   8   8      212.94      179.11     48.96 o 
  -6   8   8      894.80      991.67    104.30 o 
  -5   8   8        0.93        4.10     27.82 o 
  -4   8   8     2751.74     2780.63    134.33 o 
  -3   8   8     1325.95     1202.27     87.47 o 
  -2   8   8     4405.92     4297.89    122.59 o 
  -1   8   8      653.99      678.56     61.42 o 
   0   8   8     8973.43     8727.58    175.78 o 
   1   8   8      152.46      159.84     31.11 o 
   2   8   8     5865.81     4318.39    714.54 o 
   3   8   8       22.08       53.93     23.00 o 
   4   8   8     3473.01     3292.51    116.33 o 
   5   8   8      174.83      232.01     42.81 o 
   6   8   8       20.33       50.20     30.82 o 
   7   8   8        0.15       39.78     37.37 o 
   8   8   8       87.07      102.08     45.16 o 
   9   8   8        9.71        1.03     44.89 o 
  10   8   8       27.97       50.14     58.13 o 
  11   8   8        3.01       45.81    109.20 o 
 -12   9   8        4.02       69.99     68.51 o 
 -11   9   8      216.66      122.47     55.06 o 
 -10   9   8        1.15       47.52     41.78 o 
  -9   9   8      306.98      292.17     66.22 o 
  -8   9   8        2.04        0.07     34.52 o 
  -7   9   8      211.99      132.08     48.39 o 
  -6   9   8      204.62      213.49     53.73 o 
  -5   9   8      842.48      868.93    100.12 o 
  -4   9   8      594.15      554.73     79.66 o 
  -3   9   8      315.86      404.84     67.20 o 
  -2   9   8        3.76       10.18     22.42 o 
  -1   9   8      296.50      282.85     48.96 o 
   0   9   8      337.54      336.44     46.46 o 
   1   9   8     1097.15     1115.95     82.58 o 
   2   9   8      247.35      249.72     39.83 o 
   3   9   8      287.14      274.62     40.88 o 
   4   9   8       83.23       97.09     33.75 o 
   5   9   8      412.64      453.90     66.84 o 
   6   9   8      132.94       94.01     40.80 o 
   7   9   8       10.91       51.81     35.49 o 
   8   9   8       85.69       79.67     51.96 o 
   9   9   8        5.63       24.04     54.63 o 
  10   9   8        4.62       15.37     73.05 o 
 -11  10   8        8.83        0.00     76.60 o 
 -10  10   8      113.99      104.04     49.89 o 
  -9  10   8        0.59        0.00     40.46 o 
  -8  10   8       51.46       39.57     42.19 o 
  -7  10   8      124.87       93.28     47.86 o 
  -6  10   8      412.67      273.96     62.88 o 
  -5  10   8       76.24       92.03     41.01 o 
  -4  10   8      474.39      509.91     82.26 o 
  -3  10   8      118.38      112.04     44.46 o 
  -2  10   8      782.99      800.68     97.55 o 
  -1  10   8      395.41      436.62     62.84 o 
   0  10   8      863.47      859.86     87.49 o 
   1  10   8      479.39      520.39     70.08 o 
   2  10   8      475.45      556.08     69.90 o 
   3  10   8       34.63       46.50     28.73 o 
   4  10   8      102.76      152.93     43.78 o 
   5  10   8        7.24        0.00     31.95 o 
   6  10   8       44.20       73.34     41.72 o 
   7  10   8      156.60      189.27     52.09 o 
   8  10   8       34.73       65.33     55.47 o 
   9  10   8        0.76        0.00     94.73 o 
  -9  11   8       17.54        4.51     45.20 o 
  -8  11   8        1.84        0.00     39.62 o 
  -7  11   8       26.38       38.63     46.61 o 
  -6  11   8       11.96       24.67     42.96 o 
  -5  11   8       14.27       15.92     36.79 o 
  -4  11   8        1.21       21.28     37.56 o 
  -3  11   8       16.41       18.07     37.12 o 
  -2  11   8       65.03      116.16     48.78 o 
  -1  11   8       21.50       15.51     34.74 o 
   0  11   8      188.53      246.12     53.78 o 
   1  11   8       56.95       95.93     39.48 o 
   2  11   8      269.17      267.34     54.83 o 
   3  11   8       15.38       30.34     41.98 o 
   4  11   8      121.48      149.37     65.17 o 
   5  11   8        0.34        0.00     43.12 o 
   6  11   8      322.56      379.35     79.24 o 
   7  11   8       15.11       37.98     41.24 o 
   8  11   8      120.51      302.10    168.45 o 
  -8  12   8       60.47        0.00    101.62 o 
  -7  12   8       12.80        1.57     48.63 o 
  -6  12   8      217.65      295.31     76.68 o 
  -5  12   8       23.90        0.00     41.53 o 
  -4  12   8      483.19      581.98     98.30 o 
  -3  12   8       62.80       53.72     45.95 o 
  -2  12   8      518.40      609.65     96.63 o 
  -1  12   8       23.99       39.52     41.52 o 
   0  12   8      540.90      653.59     96.53 o 
   1  12   8        3.22        8.02     32.67 o 
   2  12   8      315.12      342.65     64.85 o 
   3  12   8       65.27       97.08     58.82 o 
   4  12   8       83.22      111.10     60.57 o 
   5  12   8        6.94       20.58     50.07 o 
   6  12   8       99.74      165.35    111.95 o 
  -5  13   8       29.02        0.00    103.34 o 
  -4  13   8       21.05       15.26     48.96 o 
  -3  13   8      200.49      215.83     68.37 o 
  -2  13   8       90.65       95.96     54.86 o 
  -1  13   8      140.30      134.38     56.05 o 
   0  13   8       37.19       42.76     48.36 o 
   1  13   8      392.10      394.28     70.51 o 
   2  13   8       24.64       81.85     51.72 o 
   3  13   8      108.40       92.15     61.74 o 
 -15   0   9      313.79      299.34    148.81 o 
 -13   0   9      155.00      141.92     90.25 o 
 -11   0   9       45.15       41.77     42.72 o 
  -9   0   9       32.38       37.43     29.39 o 
  -7   0   9       18.74       16.89     16.94 o 
  -5   0   9      110.49      132.13     24.46 o 
  -3   0   9        1.27       20.24     11.48 o 
  -1   0   9      443.84      471.03     34.90 o 
   1   0   9     8278.54     8058.55    157.57 o 
   3   0   9     1335.42     1284.68     75.56 o 
   5   0   9     5778.11     5832.01    187.99 o 
   7   0   9      417.24      426.47     69.50 o 
   9   0   9      284.61      215.46     72.13 o 
  11   0   9      218.87      139.17     94.04 o 
  13   0   9        2.46        0.00     66.14 o 
 -15   1   9       48.67       74.75     97.48 o 
 -14   1   9      127.58      109.14     60.17 o 
 -13   1   9      142.69      135.16     46.86 o 
 -12   1   9        3.42        0.00     28.79 o 
 -11   1   9      359.01      324.94     59.29 o 
 -10   1   9       14.23       31.82     24.27 o 
  -9   1   9      233.87      309.59     45.32 o 
  -8   1   9       54.24       58.45     19.70 o 
  -7   1   9      614.19      656.80     47.41 o 
  -6   1   9     1103.53     1195.14     41.35 o 
  -5   1   9     1131.50     1138.48     37.37 o 
  -4   1   9     1317.65     1389.29     38.80 o 
  -3   1   9     2184.21     2285.82     52.57 o 
  -2   1   9     3393.75     3399.60     56.51 o 
  -1   1   9     1232.00     1154.73     34.00 o 
   0   1   9      839.73      590.13     76.12 o 
   1   1   9     5187.55     4914.76     78.31 o 
   2   1   9     5390.38     5391.92    110.94 o 
   3   1   9     5083.18     4044.17    567.15 o 
   4   1   9     1053.17      802.28    118.08 o 
   5   1   9     4831.59     4827.20    115.74 o 
   6   1   9     1628.44     1502.25     70.20 o 
   7   1   9      211.66      262.52     39.14 o 
   8   1   9      684.79      673.60     70.22 o 
   9   1   9        0.66        1.05     26.01 o 
  10   1   9      501.20      415.04     67.28 o 
  11   1   9       38.63       46.62     44.57 o 
  12   1   9      100.08       71.99     93.70 o 
  13   1   9       14.20       39.07     52.04 o 
 -15   2   9        3.33        4.62     61.62 o 
 -14   2   9      499.68      472.33     82.22 o 
 -13   2   9       77.35       55.75     39.59 o 
 -12   2   9      248.74      250.68     57.08 o 
 -11   2   9       50.34       50.94     34.85 o 
 -10   2   9      118.97      176.94     45.11 o 
  -9   2   9      109.64      109.07     26.53 o 
  -8   2   9      544.80      558.57     48.81 o 
  -7   2   9      763.43      751.92     49.10 o 
  -6   2   9     1375.13     1404.92     54.34 o 
  -5   2   9      764.56      766.23     89.95 o 
  -4   2   9    12550.25    12842.17    108.20 o 
  -3   2   9     1871.83     1783.57     50.53 o 
  -2   2   9     6396.14     6365.05     80.18 o 
  -1   2   9      353.22      308.40     26.24 o 
   0   2   9     4264.52     3903.47     64.29 o 
   1   2   9       12.18       23.65      9.17 o 
   2   2   9     4765.49     4572.28     69.17 o 
   3   2   9     1799.78     1754.87     54.88 o 
   4   2   9     8079.63     8080.28    150.06 o 
   5   2   9     2305.70     2337.04     70.25 o 
   6   2   9     5550.80     5042.16    178.83 o 
   7   2   9       50.21       51.87     26.57 o 
   8   2   9      784.56      813.50     78.25 o 
   9   2   9      194.11      173.04     47.34 o 
  10   2   9      398.16      451.28     86.31 o 
  11   2   9        1.20       42.40     43.30 o 
  12   2   9       14.32       33.61     58.39 o 
  13   2   9        9.17        0.00     70.62 o 
 -15   3   9       75.27       89.23     62.34 o 
 -14   3   9      285.66      309.20     71.27 o 
 -13   3   9       72.43      116.28     48.04 o 
 -12   3   9        0.40        9.50     34.03 o 
 -11   3   9       65.24      119.32     41.86 o 
 -10   3   9      658.78      802.80     74.76 o 
  -9   3   9      148.98      227.88     41.90 o 
  -8   3   9      246.10      230.23     39.61 o 
  -7   3   9      404.61      242.43     94.41 o 
  -6   3   9      151.32      129.83     22.24 o 
  -5   3   9        8.07        5.24      8.71 o 
  -4   3   9      184.42      237.17     24.35 o 
  -3   3   9       85.98      145.74     20.25 o 
  -2   3   9     4015.97     4043.81     77.99 o 
  -1   3   9     8946.33     7848.19    858.24 o 
   0   3   9       31.17       69.16     12.86 o 
   1   3   9      114.15       81.74     13.82 o 
   2   3   9     6762.10     6895.41     98.99 o 
   3   3   9     2866.76     2728.17     60.12 o 
   4   3   9     7243.09     6918.31    151.05 o 
   5   3   9      327.29      304.45     34.16 o 
   6   3   9      919.27      964.10     76.72 o 
   7   3   9      643.78      587.85     65.45 o 
   8   3   9      542.14      563.42     66.07 o 
   9   3   9      372.88      299.12     61.93 o 
  10   3   9      126.43      130.93     56.47 o 
  11   3   9        0.08       16.98     40.55 o 
  12   3   9        7.02       22.79     51.30 o 
  13   3   9      101.04       21.36    118.50 o 
 -15   4   9       75.94      107.08     62.50 o 
 -14   4   9       27.77       26.88     53.17 o 
 -13   4   9      145.86      185.61     55.51 o 
 -12   4   9       12.64        0.00     32.14 o 
 -11   4   9       92.43       93.01     39.83 o 
 -10   4   9       10.31        0.00     23.59 o 
  -9   4   9        3.57        0.00     20.61 o 
  -8   4   9      161.80      145.00     34.33 o 
  -7   4   9        9.31       28.96     20.16 o 
  -6   4   9        2.87       27.83     18.85 o 
  -5   4   9      289.35      311.62     41.16 o 
  -4   4   9      165.06      178.31     23.14 o 
  -3   4   9       25.97       44.65     14.40 o 
  -2   4   9      699.53      723.45     30.68 o 
  -1   4   9      607.15      505.50     52.50 o 
   0   4   9      867.06      873.65     35.75 o 
   1   4   9      452.44      476.51     29.22 o 
   2   4   9     1636.51     1579.04     47.53 o 
   3   4   9     1230.11     1117.43     43.69 o 
   4   4   9      513.91      540.08     41.78 o 
   5   4   9      998.33      956.59     65.75 o 
   6   4   9      595.52      573.37     54.61 o 
   7   4   9     1600.74     1449.97     97.67 o 
   8   4   9        2.26        9.82     24.04 o 
   9   4   9      412.17      475.73     73.07 o 
  10   4   9       69.60       69.97     48.31 o 
  11   4   9       16.44       41.24     49.35 o 
  12   4   9        5.21        0.00     48.95 o 
  13   4   9       57.85        0.00    102.31 o 
 -14   5   9       70.78      161.24     81.60 o 
 -13   5   9       22.04       23.62     39.99 o 
 -12   5   9       59.79       58.38     39.86 o 
 -11   5   9       36.71       45.42     32.64 o 
 -10   5   9       31.21       44.72     30.24 o 
  -9   5   9       10.36       14.90     22.58 o 
  -8   5   9        0.48        7.62     21.38 o 
  -7   5   9        9.40       28.04     22.45 o 
  -6   5   9      113.37      111.49     29.54 o 
  -5   5   9       19.05       29.24     20.05 o 
  -4   5   9      542.67      626.23     45.07 o 
  -3   5   9      269.54      313.03     31.38 o 
  -2   5   9     1417.41     1435.74     44.83 o 
  -1   5   9        9.17       28.30     11.11 o 
   0   5   9     1338.28     1231.29     55.99 o 
   1   5   9      371.81      388.48     35.63 o 
   2   5   9      599.98      592.12     44.57 o 
   3   5   9      209.68      146.88     25.27 o 
   4   5   9     1538.73     1405.61     70.70 o 
   5   5   9       55.76       38.95     21.40 o 
   6   5   9     2014.57     2150.99     90.06 o 
   7   5   9       55.58       46.27     26.83 o 
   8   5   9     1458.69     1428.90    123.92 o 
   9   5   9       97.94       20.97     33.91 o 
  10   5   9      116.41       92.94     55.21 o 
  11   5   9       37.51       62.88     52.68 o 
  12   5   9       25.92       28.93     54.39 o 
 -14   6   9      143.18      147.69     79.30 o 
 -13   6   9        0.57       20.72     56.87 o 
 -12   6   9       84.27      150.00     53.05 o 
 -11   6   9        0.37        0.00     33.54 o 
 -10   6   9       72.68       68.21     33.01 o 
  -9   6   9       13.68       26.48     26.69 o 
  -8   6   9      843.74      830.74     79.53 o 
  -7   6   9      839.54      952.48     90.88 o 
  -6   6   9     1617.40     1588.51     91.25 o 
  -5   6   9      149.63      135.32     32.63 o 
  -4   6   9     6437.08     6334.62    155.88 o 
  -3   6   9       17.72       31.27     14.90 o 
  -2   6   9     7765.63     7406.92    144.24 o 
  -1   6   9      988.23     1022.43     52.53 o 
   0   6   9     4841.49     4418.10     99.70 o 
   1   6   9       24.13       40.54     17.33 o 
   2   6   9     7887.33     7507.63    136.21 o 
   3   6   9      257.29      202.99     55.14 o 
   4   6   9     5664.54     5447.25    137.63 o 
   5   6   9       22.21       50.91     24.99 o 
   6   6   9     1426.60     1505.98     85.70 o 
   7   6   9       19.31        4.66     29.25 o 
   8   6   9      146.13      168.76     50.86 o 
   9   6   9       87.82       39.26     39.95 o 
  10   6   9       66.72       57.57     51.33 o 
  11   6   9        5.99       18.23     52.36 o 
  12   6   9       46.75       69.13     73.35 o 
 -13   7   9        0.57       33.60     45.01 o 
 -12   7   9        7.62       46.72     41.21 o 
 -11   7   9      185.43      182.82     55.40 o 
 -10   7   9       76.49       49.77     38.41 o 
  -9   7   9      155.17      183.12     50.24 o 
  -8   7   9      203.36      221.48     54.04 o 
  -7   7   9       24.58       39.93     26.43 o 
  -6   7   9      165.95      102.20     33.54 o 
  -5   7   9       41.75       54.53     26.63 o 
  -4   7   9        1.50       47.04     25.65 o 
  -3   7   9       26.96       39.17     21.84 o 
  -2   7   9      491.26      509.24     51.04 o 
  -1   7   9      187.14      281.10     39.17 o 
   0   7   9       26.38       39.39     18.90 o 
   1   7   9       33.12       31.62     17.96 o 
   2   7   9       11.17       46.01     21.10 o 
   3   7   9     1931.16     1831.47    162.92 o 
   4   7   9      134.37      149.09     34.81 o 
   5   7   9     1117.07     1146.00     88.38 o 
   6   7   9      502.62      495.69     57.91 o 
   7   7   9      243.94      266.82     59.59 o 
   8   7   9       16.16       41.54     38.23 o 
   9   7   9        0.83       19.57     36.71 o 
  10   7   9       43.36       85.41     55.50 o 
  11   7   9       15.00        0.00     52.23 o 
 -13   8   9        9.56        0.00     78.54 o 
 -12   8   9        2.95        0.00     38.16 o 
 -11   8   9        0.90       24.89     39.60 o 
 -10   8   9        8.12        6.78     33.52 o 
  -9   8   9        4.21       17.61     32.98 o 
  -8   8   9       11.53       29.98     33.67 o 
  -7   8   9       15.20       23.27     29.94 o 
  -6   8   9        5.59       21.97     31.04 o 
  -5   8   9        1.37        9.82     26.36 o 
  -4   8   9        0.89       28.64     26.11 o 
  -3   8   9      236.65      234.60     44.35 o 
  -2   8   9       53.55       92.74     28.09 o 
  -1   8   9        4.71        7.58     20.08 o 
   0   8   9      510.76      513.49     54.83 o 
   1   8   9      273.22      276.99     38.65 o 
   2   8   9      945.60     1031.47     69.48 o 
   3   8   9      189.38      225.41     37.71 o 
   4   8   9      596.04      617.72     65.67 o 
   5   8   9     2156.17     2004.47     98.03 o 
   6   8   9      904.60      874.23     89.58 o 
   7   8   9      269.22      250.28     59.35 o 
   8   8   9       53.32       17.19     38.00 o 
   9   8   9       36.84       20.62     46.62 o 
  10   8   9        2.63       43.28     51.25 o 
 -12   9   9       25.18       50.53     83.40 o 
 -11   9   9       12.64        0.00     38.45 o 
 -10   9   9        0.88        0.00     40.65 o 
  -9   9   9       74.27       76.94     45.13 o 
  -8   9   9       16.34       13.40     33.99 o 
  -7   9   9      126.17      121.65     47.75 o 
  -6   9   9       12.73       23.55     35.42 o 
  -5   9   9       59.26       84.86     40.00 o 
  -4   9   9        5.92        6.06     27.78 o 
  -3   9   9       43.04       45.54     33.50 o 
  -2   9   9       24.59       72.27     30.72 o 
  -1   9   9        1.08        4.95     22.49 o 
   0   9   9       37.37       50.33     26.82 o 
   1   9   9        0.47       24.63     23.86 o 
   2   9   9     1369.52      971.56    244.00 o 
   3   9   9       13.70       31.55     24.22 o 
   4   9   9     1887.02     1920.78    104.21 o 
   5   9   9        5.45       45.33     31.91 o 
   6   9   9      510.00      579.67     85.42 o 
   7   9   9        4.90        8.03     39.66 o 
   8   9   9      181.33      205.87     62.82 o 
   9   9   9        3.62       16.03     54.08 o 
  10   9   9      124.96      131.11     97.96 o 
 -11  10   9       48.73       98.52    124.70 o 
 -10  10   9       70.63       77.78     50.80 o 
  -9  10   9        0.38       40.53     46.08 o 
  -8  10   9      115.17       96.62     50.66 o 
  -7  10   9       31.19       11.64     37.30 o 
  -6  10   9      308.79      308.15     67.69 o 
  -5  10   9      150.56      163.50     55.29 o 
  -4  10   9      804.23      870.59    106.38 o 
  -3  10   9      195.09      109.49     44.77 o 
  -2  10   9     1502.04     1400.25    126.22 o 
  -1  10   9       18.18       44.98     31.46 o 
   0  10   9      718.65      755.92     82.27 o 
   1  10   9       84.24       37.57     29.72 o 
   2  10   9     1073.20     1184.97     91.76 o 
   3  10   9      103.94       63.17     35.56 o 
   4  10   9      434.91      417.33     74.94 o 
   5  10   9      124.74      159.08     46.85 o 
   6  10   9      469.62      565.32     79.46 o 
   7  10   9       43.12       49.09     42.55 o 
   8  10   9      157.98      250.15     70.45 o 
   9  10   9       23.54      114.90     91.01 o 
  -9  11   9      118.52      147.47     69.49 o 
  -8  11   9       73.83       66.25     51.91 o 
  -7  11   9       29.33       36.31     47.14 o 
  -6  11   9       32.79       31.24     41.17 o 
  -5  11   9       16.28       39.64     40.51 o 
  -4  11   9      335.55      312.38     68.63 o 
  -3  11   9        4.66       10.23     33.72 o 
  -2  11   9       11.74       33.08     33.83 o 
  -1  11   9      446.47      453.43     78.89 o 
   0  11   9       17.79        5.63     28.93 o 
   1  11   9       49.81      117.49     41.42 o 
   2  11   9       19.22        0.00     30.66 o 
   3  11   9      453.51      584.49     85.70 o 
   4  11   9        1.94        9.36     42.79 o 
   5  11   9      119.02      194.51     69.83 o 
   6  11   9        0.41       65.75     48.60 o 
   7  11   9      164.55      167.30     63.12 o 
  -7  12   9        0.16        0.00     49.76 o 
  -6  12   9        0.65       32.07     42.97 o 
  -5  12   9       25.69       55.30     48.69 o 
  -4  12   9       47.20       56.94     50.23 o 
  -3  12   9      164.97      170.26     61.52 o 
  -2  12   9      120.54      111.22     49.16 o 
  -1  12   9       34.57       27.05     42.33 o 
   0  12   9      192.88      201.29     58.78 o 
   1  12   9        7.13       40.99     36.47 o 
   2  12   9      308.29      264.17     57.24 o 
   3  12   9       41.59        0.00     48.09 o 
   4  12   9       80.53       73.11     61.83 o 
   5  12   9       32.75      109.29     63.05 o 
  -4  13   9        3.95        0.00     55.51 o 
  -3  13   9        3.79       14.11     49.46 o 
  -2  13   9        0.61        0.00     44.23 o 
  -1  13   9       33.07       43.01     46.31 o 
   0  13   9       22.97        5.31     42.57 o 
   1  13   9       14.98       53.71     48.77 o 
   2  13   9        9.91        0.00     50.50 o 
   3  13   9       33.86       63.94     79.01 o 
 -14   0  10     1468.28     1409.25    193.40 o 
 -12   0  10     1958.10     1659.50    184.74 o 
 -10   0  10       20.65       63.07     36.48 o 
  -8   0  10     3518.48     3922.13    263.17 o 
  -6   0  10     2237.21     2311.32     81.73 o 
  -4   0  10      502.88      516.99     40.65 o 
  -2   0  10      134.99      255.14     30.13 o 
   0   0  10     5501.06     6502.90    179.39 o 
   2   0  10     1066.53      998.40     41.91 o 
   4   0  10    17916.71    17025.94    296.30 o 
   6   0  10     4766.10     4245.94    167.90 o 
   8   0  10     2327.42     2131.04    132.93 o 
  10   0  10      278.62      249.28     79.99 o 
  12   0  10       27.71       58.22     78.88 o 
 -15   1  10      278.64      205.49     75.35 o 
 -14   1  10      290.75      410.94     88.91 o 
 -13   1  10      171.25      265.56     59.29 o 
 -12   1  10       21.51       39.29     34.88 o 
 -11   1  10       13.83       39.58     29.73 o 
 -10   1  10       69.58      111.68     32.21 o 
  -9   1  10      108.55      147.02     35.75 o 
  -8   1  10       68.54       82.19     21.26 o 
  -7   1  10      478.30      469.30     38.86 o 
  -6   1  10      426.62      521.27     31.54 o 
  -5   1  10        8.38       46.95     11.99 o 
  -4   1  10       72.16       91.43     14.37 o 
  -3   1  10     1652.32     1772.80     43.63 o 
  -2   1  10     1812.74     1788.75     46.96 o 
  -1   1  10        9.36       16.37      8.72 o 
   0   1  10      121.98       93.26     15.13 o 
   1   1  10      126.06       88.57     14.30 o 
   2   1  10      277.44      231.18     53.21 o 
   3   1  10     4218.67     3451.34    473.69 o 
   4   1  10     4120.85     4133.04    110.20 o 
   5   1  10      719.85      750.14     57.72 o 
   6   1  10     1438.09     1406.33     73.95 o 
   7   1  10       86.60       93.99     28.52 o 
   8   1  10     1078.72     1272.54     95.20 o 
   9   1  10      191.79      162.85     52.26 o 
  10   1  10      714.98      791.65     94.43 o 
  11   1  10       45.48       45.04     49.61 o 
  12   1  10       68.18       73.37     83.02 o 
  13   1  10        5.51        0.00     48.49 o 
 -15   2  10      208.48      327.94    105.38 o 
 -14   2  10       86.73       87.36     43.84 o 
 -13   2  10      378.25      408.33     70.61 o 
 -12   2  10       61.41       80.60     40.60 o 
 -11   2  10        1.62        0.00     27.23 o 
 -10   2  10       20.63       14.75     27.23 o 
  -9   2  10       66.81       75.89     26.63 o 
  -8   2  10        0.32        9.81     17.18 o 
  -7   2  10      118.05      142.12     23.47 o 
  -6   2  10       65.28       76.56     14.41 o 
  -5   2  10        3.80       20.99      9.67 o 
  -4   2  10       29.27       27.61     12.25 o 
  -3   2  10       39.23       41.80     13.36 o 
  -2   2  10       29.71       31.22      9.28 o 
  -1   2  10      121.81      125.48     15.89 o 
   0   2  10       57.95       57.62     12.27 o 
   1   2  10      183.84      270.80     25.60 o 
   2   2  10      375.84      372.54     24.46 o 
   3   2  10     1737.83     1731.45     56.20 o 
   4   2  10      573.29      641.86     42.37 o 
   5   2  10     2986.25     2911.06     93.50 o 
   6   2  10      108.09      108.52     28.10 o 
   7   2  10     1987.67     1861.13     94.07 o 
   8   2  10        0.04       15.05     26.08 o 
   9   2  10      763.29      786.98     81.82 o 
  10   2  10      236.46      286.98     73.40 o 
  11   2  10      122.47      135.69     60.94 o 
  12   2  10       23.75        0.00     61.25 o 
 -15   3  10        7.21       37.22     53.69 o 
 -14   3  10      200.13      259.87     64.30 o 
 -13   3  10      178.26      180.94     53.28 o 
 -12   3  10      233.10      241.83     58.13 o 
 -11   3  10       72.80       35.73     32.65 o 
 -10   3  10       30.18        5.62     23.78 o 
  -9   3  10       64.38       51.24     26.01 o 
  -8   3  10       15.07       30.15     21.53 o 
  -7   3  10        1.92        0.00     15.65 o 
  -6   3  10       16.72       29.63     19.23 o 
  -5   3  10       29.16       37.28     13.08 o 
  -4   3  10       24.19       52.03     14.89 o 
  -3   3  10      239.26      207.44     24.64 o 
  -2   3  10     2812.83     2811.19     73.95 o 
  -1   3  10     1473.11     1326.14    112.89 o 
   0   3  10      146.19      159.52     18.77 o 
   1   3  10        6.35       30.85     11.20 o 
   2   3  10      445.40      579.17     31.87 o 
   3   3  10      159.06      136.87     18.58 o 
   4   3  10      730.99      741.51     48.04 o 
   5   3  10      238.30      324.67     35.64 o 
   6   3  10     3224.95     3255.08    119.41 o 
   7   3  10     1676.29     1626.51     96.19 o 
   8   3  10     4135.18     3932.41    143.99 o 
   9   3  10       67.62      102.32     42.73 o 
  10   3  10      642.53      757.21    114.74 o 
  11   3  10       10.81        0.00     44.60 o 
  12   3  10        8.48       16.22     51.70 o 
 -15   4  10       11.63       21.42     54.24 o 
 -14   4  10      801.04      926.18    113.94 o 
 -13   4  10      103.81      143.43     51.99 o 
 -12   4  10     1060.87     1373.86    125.99 o 
 -11   4  10      107.18      182.31     51.65 o 
 -10   4  10      588.44      717.45     75.95 o 
  -9   4  10      210.78      205.06     41.92 o 
  -8   4  10     1189.26     1184.81     85.87 o 
  -7   4  10       33.40       31.87     22.24 o 
  -6   4  10      420.18      382.42     48.39 o 
  -5   4  10      268.73      261.77     34.75 o 
  -4   4  10     4734.06     4432.55     90.95 o 
  -3   4  10      337.17      414.24     34.23 o 
  -2   4  10     1094.12     1092.14     35.53 o 
  -1   4  10      561.62      319.11     92.90 o 
   0   4  10     4508.86     4489.89     80.95 o 
   1   4  10      734.76      786.38     36.73 o 
   2   4  10     4623.27     4396.98     80.56 o 
   3   4  10       23.66       22.47     12.70 o 
   4   4  10     3933.70     3966.91    108.38 o 
   5   4  10     1443.11     1522.55     72.72 o 
   6   4  10     2418.13     2334.49    108.23 o 
   7   4  10      271.79      285.33     48.97 o 
   8   4  10     2569.03     2413.39    116.36 o 
   9   4  10       72.27       64.27     41.72 o 
  10   4  10      282.41      276.94     73.18 o 
  11   4  10        1.07        0.00     42.27 o 
  12   4  10       41.73       48.19     61.63 o 
 -14   5  10       74.12       75.22     60.72 o 
 -13   5  10      173.92      176.27     59.28 o 
 -12   5  10       96.06      106.47     44.56 o 
 -11   5  10       51.84       76.60     35.71 o 
 -10   5  10        0.11       27.31     27.75 o 
  -9   5  10        3.71       16.69     25.14 o 
  -8   5  10      637.02      691.29     70.92 o 
  -7   5  10       14.91       28.67     24.58 o 
  -6   5  10      244.65      200.40     38.09 o 
  -5   5  10      682.75      635.35     61.18 o 
  -4   5  10     1481.40     1481.67     57.62 o 
  -3   5  10       63.73       40.75     16.53 o 
  -2   5  10      461.70      556.47     32.37 o 
  -1   5  10       19.38       29.11     11.91 o 
   0   5  10      751.33      759.73     36.83 o 
   1   5  10     1022.01     1025.89     51.35 o 
   2   5  10     1477.41     1426.13     57.88 o 
   3   5  10       21.07       22.92     15.15 o 
   4   5  10      866.41      897.39     66.63 o 
   5   5  10      846.83      787.39     65.42 o 
   6   5  10      415.54      456.46     58.45 o 
   7   5  10      549.41      505.13     65.21 o 
   8   5  10      260.38      295.48     63.42 o 
   9   5  10       86.58       67.98     42.11 o 
  10   5  10       43.01       84.22     49.74 o 
  11   5  10       15.70       21.37     50.85 o 
  12   5  10       73.53       81.40     62.59 o 
 -14   6  10       43.11      116.43    100.93 o 
 -13   6  10      149.56      218.93     75.36 o 
 -12   6  10       49.33      129.03     56.94 o 
 -11   6  10        6.92       17.62     32.99 o 
 -10   6  10        3.18       27.42     29.76 o 
  -9   6  10       47.62       41.43     30.59 o 
  -8   6  10       13.29       19.07     25.56 o 
  -7   6  10       25.13       35.57     24.56 o 
  -6   6  10        1.92       23.89     24.70 o 
  -5   6  10       19.22       15.36     20.73 o 
  -4   6  10       17.28       16.36     16.95 o 
  -3   6  10       12.86       14.78     13.80 o 
  -2   6  10      239.63      251.15     34.45 o 
  -1   6  10       12.25        6.72     15.78 o 
   0   6  10        0.95        0.31     13.60 o 
   1   6  10       44.29       30.65     17.30 o 
   2   6  10       32.75       61.83     19.85 o 
   3   6  10       32.29       29.72     18.69 o 
   4   6  10      679.45      789.91     66.24 o 
   5   6  10     1114.84     1153.86     80.42 o 
   6   6  10      556.63      487.71     63.34 o 
   7   6  10      900.60      902.64    100.33 o 
   8   6  10       24.04       41.50     37.22 o 
   9   6  10      179.23      288.92     67.38 o 
  10   6  10        1.21        0.00     42.39 o 
  11   6  10       36.82       67.86     59.56 o 
  12   6  10        1.39       36.29     68.09 o 
 -13   7  10        3.52        0.10     46.40 o 
 -12   7  10       79.83      119.97     50.92 o 
 -11   7  10        1.82       29.46     38.60 o 
 -10   7  10        9.59        2.01     34.46 o 
  -9   7  10       36.14       15.35     28.82 o 
  -8   7  10       14.14       12.26     27.91 o 
  -7   7  10      136.88       89.46     34.11 o 
  -6   7  10       15.92       25.79     25.76 o 
  -5   7  10       32.09       53.16     26.45 o 
  -4   7  10       75.44       83.55     29.22 o 
  -3   7  10       33.55       38.39     20.97 o 
  -2   7  10       43.04       46.23     24.79 o 
  -1   7  10      175.45      176.72     33.53 o 
   0   7  10       14.59       43.18     21.41 o 
   1   7  10       19.47       12.50     17.92 o 
   2   7  10     1338.63     1264.64     72.45 o 
   3   7  10      242.54      269.27     41.58 o 
   4   7  10     2488.33     2387.26    101.39 o 
   5   7  10        0.33       11.59     23.13 o 
   6   7  10     1299.91     1471.76     93.15 o 
   7   7  10       14.53        4.23     31.10 o 
   8   7  10      610.10      687.37     95.00 o 
   9   7  10       38.50        9.66     38.95 o 
  10   7  10      374.44      503.79    104.59 o 
  11   7  10        1.36        0.00     50.46 o 
 -12   8  10      277.98      356.40     79.52 o 
 -11   8  10       28.78       37.26     42.37 o 
 -10   8  10      419.35      420.19     76.38 o 
  -9   8  10       23.03       49.60     37.49 o 
  -8   8  10      448.75      379.44     70.93 o 
  -7   8  10      317.67      362.17     68.65 o 
  -6   8  10      517.98      479.07     73.38 o 
  -5   8  10        2.93        7.09     25.29 o 
  -4   8  10      670.44      694.33     73.56 o 
  -3   8  10      821.82      810.82     77.20 o 
  -2   8  10      796.78      929.04     73.20 o 
  -1   8  10      538.37      494.65     54.52 o 
   0   8  10      561.75      718.82     65.37 o 
   1   8  10      142.04      110.79     34.42 o 
   2   8  10     2772.32     2772.41     95.87 o 
   3   8  10      439.03      495.93     57.86 o 
   4   8  10     2750.03     2347.37    198.47 o 
   5   8  10       47.39       79.69     31.31 o 
   6   8  10     1253.22     1208.35    103.93 o 
   7   8  10      122.64      146.19     50.60 o 
   8   8  10       75.97      148.30     54.87 o 
   9   8  10      135.05      142.87     54.95 o 
  10   8  10      133.70      163.62     73.68 o 
 -12   9  10       34.91       65.40     89.51 o 
 -11   9  10       93.08      163.29     61.37 o 
 -10   9  10        4.86        0.91     39.07 o 
  -9   9  10        4.47       34.07     40.41 o 
  -8   9  10      174.12      169.62     52.42 o 
  -7   9  10       90.49      100.71     47.12 o 
  -6   9  10        2.34       46.06     37.10 o 
  -5   9  10        4.27        2.63     29.76 o 
  -4   9  10        2.97       22.76     32.51 o 
  -3   9  10        3.03       14.50     29.12 o 
  -2   9  10       50.86       58.96     26.43 o 
  -1   9  10      309.59      265.76     45.09 o 
   0   9  10      478.88      415.51     54.31 o 
   1   9  10        1.83       15.64     23.79 o 
   2   9  10      280.64      288.67     46.10 o 
   3   9  10       50.37       84.97     36.31 o 
   4   9  10      272.53      210.51     53.37 o 
   5   9  10      706.89      786.28     97.62 o 
   6   9  10        8.74       15.15     33.63 o 
   7   9  10       52.00       33.19     40.70 o 
   8   9  10       56.16       21.50     43.82 o 
   9   9  10        3.29        1.41     50.12 o 
 -11  10  10        0.15       42.71    119.53 o 
 -10  10  10       60.96       92.91     53.13 o 
  -9  10  10        5.07        5.07     40.87 o 
  -8  10  10        0.57        9.95     38.74 o 
  -7  10  10       61.10       66.70     43.54 o 
  -6  10  10       68.33      100.00     47.77 o 
  -5  10  10      129.53      112.04     47.34 o 
  -4  10  10       25.98       31.44     35.40 o 
  -3  10  10       54.58       41.63     37.02 o 
  -2  10  10       56.55      145.61     48.98 o 
  -1  10  10      296.58      288.39     53.15 o 
   0  10  10      150.15      159.51     44.98 o 
   1  10  10       41.08       73.44     32.34 o 
   2  10  10        0.43        0.00     25.39 o 
   3  10  10      360.25      400.66     63.68 o 
   4  10  10      145.34      214.09     56.94 o 
   5  10  10      231.73      238.42     70.59 o 
   6  10  10       69.32       20.71     39.47 o 
   7  10  10       27.44       45.32     48.01 o 
   8  10  10       80.69      149.75     61.19 o 
  -9  11  10       23.85       70.65     77.38 o 
  -8  11  10        1.59        7.24     46.95 o 
  -7  11  10       34.79       32.10     48.77 o 
  -6  11  10        0.12        0.00     36.86 o 
  -5  11  10       40.08       78.91     48.46 o 
  -4  11  10        8.32        6.11     36.80 o 
  -3  11  10      167.55      163.49     53.30 o 
  -2  11  10       13.04       22.00     35.68 o 
  -1  11  10       84.96      147.37     51.22 o 
   0  11  10       13.89       48.59     33.65 o 
   1  11  10        5.62       31.42     34.22 o 
   2  11  10      135.85      175.77     53.56 o 
   3  11  10       10.44       16.54     38.96 o 
   4  11  10      312.40      302.20     77.77 o 
   5  11  10        0.14       11.59     71.82 o 
   6  11  10      245.96      216.56     66.91 o 
   7  11  10       10.16       28.24     69.34 o 
  -7  12  10        3.46        0.00     90.60 o 
  -6  12  10      171.69      160.40     63.18 o 
  -5  12  10        5.41       23.68     46.19 o 
  -4  12  10      151.06      186.03     64.96 o 
  -3  12  10        2.55        0.00     41.03 o 
  -2  12  10      146.43      129.82     53.89 o 
  -1  12  10        6.64       34.21     41.60 o 
   0  12  10      171.20      186.58     58.53 o 
   1  12  10       35.17       39.35     36.48 o 
   2  12  10      161.08      196.61     61.06 o 
   3  12  10        6.18       52.68     50.15 o 
   4  12  10      232.18      224.90     77.34 o 
   5  12  10       72.00      140.81     85.91 o 
  -4  13  10       11.92       22.37     72.95 o 
  -3  13  10       12.78       70.12     60.32 o 
  -2  13  10       28.32       36.19     46.98 o 
  -1  13  10       11.02       20.42     44.21 o 
   0  13  10      101.99      108.25     54.23 o 
   1  13  10        5.62        0.00     51.32 o 
   2  13  10        3.11       44.25     77.48 o 
 -15   0  11      487.61      437.89    119.82 o 
 -13   0  11       84.01      123.36     80.61 o 
 -11   0  11      185.24      249.70     80.57 o 
  -9   0  11       22.53       25.70     29.34 o 
  -7   0  11      527.18      571.24     53.35 o 
  -5   0  11      402.23      402.74     66.84 o 
  -3   0  11      207.64      189.82     35.89 o 
  -1   0  11     2408.79     2552.13     84.08 o 
   1   0  11      245.59      295.37     32.31 o 
   3   0  11     6046.19     5563.47    182.94 o 
   5   0  11     2062.05     2015.95    152.75 o 
   7   0  11      650.31      630.67     86.93 o 
   9   0  11      575.80      518.55    108.89 o 
 -15   1  11       79.37       83.17     53.94 o 
 -14   1  11      166.22      167.41     54.41 o 
 -13   1  11      265.33      288.43     65.32 o 
 -12   1  11      547.10      546.58     71.01 o 
 -11   1  11      765.14      896.83     85.91 o 
 -10   1  11       19.90       19.56     24.82 o 
  -9   1  11      796.12      809.37     64.93 o 
  -8   1  11       24.00       43.36     18.25 o 
  -7   1  11      435.34      451.17     38.54 o 
  -6   1  11      209.81      233.09     24.00 o 
  -5   1  11        4.79       28.98     11.18 o 
  -4   1  11     1080.90     1076.75    100.56 o 
  -3   1  11      326.96      389.79     25.92 o 
  -2   1  11      907.91      689.21    100.63 o 
  -1   1  11      638.61      680.57     31.15 o 
   0   1  11      443.60      522.57     34.81 o 
   1   1  11       12.14       40.62     10.78 o 
   2   1  11      173.36      196.65     41.46 o 
   3   1  11      666.04      506.34     79.22 o 
   4   1  11     1813.78     1737.82     78.62 o 
   5   1  11     1417.52     1394.51     70.15 o 
   6   1  11     4684.75     4358.54    122.86 o 
   7   1  11     1138.49     1183.41     80.97 o 
   8   1  11     1155.56     1192.44     86.24 o 
   9   1  11       53.28       80.88     35.17 o 
  10   1  11      417.06      439.86     73.74 o 
  11   1  11       18.87       53.70     45.86 o 
  12   1  11       52.47       69.07     71.78 o 
 -15   2  11        9.53       34.78     47.42 o 
 -14   2  11     1109.40     1115.99    142.20 o 
 -13   2  11       37.58      105.81     46.26 o 
 -12   2  11     1325.67     1401.85    122.47 o 
 -11   2  11     1207.01     1212.45    110.73 o 
 -10   2  11     3201.19     3351.95    171.45 o 
  -9   2  11      145.10      163.26     33.28 o 
  -8   2  11     5686.40     5708.35    159.06 o 
  -7   2  11     1795.59     1786.85     73.30 o 
  -6   2  11     6362.25     5956.00     88.58 o 
  -5   2  11      272.03      267.48     23.11 o 
  -4   2  11      381.96      352.80     30.95 o 
  -3   2  11    10228.42    10596.44    126.57 o 
  -2   2  11     4277.55     3440.05    406.02 o 
  -1   2  11      155.89      156.38     18.48 o 
   0   2  11       18.12       11.62      9.42 o 
   1   2  11       51.73       65.64     13.31 o 
   2   2  11      178.96      184.64     19.64 o 
   3   2  11     1121.38     1079.41     49.18 o 
   4   2  11     2894.78     2711.39     74.63 o 
   5   2  11      152.19      172.58     31.26 o 
   6   2  11     2407.72     2236.82     89.10 o 
   7   2  11      255.59      270.82     46.05 o 
   8   2  11     1463.46     1512.31    101.88 o 
   9   2  11       43.39       61.52     33.21 o 
  10   2  11      266.90      265.69     71.55 o 
  11   2  11        7.77        6.96     44.03 o 
  12   2  11        5.08        0.00     55.50 o 
 -15   3  11      283.93      300.80    111.28 o 
 -14   3  11      282.14      325.32     73.47 o 
 -13   3  11      677.73      599.33    104.75 o 
 -12   3  11      160.14      197.14     54.19 o 
 -11   3  11      171.86      293.16     59.02 o 
 -10   3  11       97.84      119.03     39.40 o 
  -9   3  11     1684.39     1542.86     90.73 o 
  -8   3  11      817.00      825.90     72.18 o 
  -7   3  11      135.22       76.71     21.71 o 
  -6   3  11        9.85       28.92     17.11 o 
  -5   3  11       37.80       80.15     18.12 o 
  -4   3  11       16.35       26.18     13.38 o 
  -3   3  11     1062.34     1107.58     45.65 o 
  -2   3  11     2291.93     2222.04     48.99 o 
  -1   3  11     1572.08     1651.23     46.68 o 
   0   3  11      336.96      384.46     30.74 o 
   1   3  11      503.26      501.41     32.20 o 
   2   3  11     1858.94     1834.34     51.69 o 
   3   3  11       42.38       77.04     18.35 o 
   4   3  11     3435.32     3274.57     85.49 o 
   5   3  11       13.10       10.60     17.68 o 
   6   3  11      591.58      607.60     57.52 o 
   7   3  11       85.62      105.23     34.92 o 
   8   3  11      240.39      302.37     52.74 o 
   9   3  11      465.46      451.40     65.69 o 
  10   3  11      489.85      373.59     84.47 o 
  11   3  11       72.94       36.27     46.85 o 
  12   3  11      100.77      156.28     70.84 o 
 -15   4  11      259.03      242.00     79.53 o 
 -14   4  11      104.00      108.58     54.25 o 
 -13   4  11      251.07      344.35     72.52 o 
 -12   4  11      178.76      190.40     55.62 o 
 -11   4  11      316.73      287.87     61.94 o 
 -10   4  11      151.13      207.45     43.87 o 
  -9   4  11       35.62       34.90     25.62 o 
  -8   4  11      468.15      487.84     58.30 o 
  -7   4  11       91.75       76.13     26.53 o 
  -6   4  11        7.96       12.78     16.66 o 
  -5   4  11       59.45       62.96     20.26 o 
  -4   4  11       54.76       90.75     19.65 o 
  -3   4  11       62.51       92.78     19.01 o 
  -2   4  11     2756.37     2730.12     56.57 o 
  -1   4  11      258.07      236.81     26.60 o 
   0   4  11      680.71      665.78     35.64 o 
   1   4  11     1002.44     1043.19     42.61 o 
   2   4  11      141.54      152.93     20.71 o 
   3   4  11       33.90       19.89     14.90 o 
   4   4  11      958.94      928.04     62.54 o 
   5   4  11      581.21      550.81     61.72 o 
   6   4  11       10.10       21.64     23.58 o 
   7   4  11      587.25      698.41     75.14 o 
   8   4  11        2.35       30.29     28.18 o 
   9   4  11     1274.53     1239.34    122.96 o 
  10   4  11       47.32       57.10     50.10 o 
  11   4  11       87.58      135.47     63.69 o 
  12   4  11       28.69       77.05     61.59 o 
 -14   5  11      250.62      302.55     83.62 o 
 -13   5  11      113.35      158.69     56.60 o 
 -12   5  11      119.56      207.68     59.78 o 
 -11   5  11      123.80      115.85     41.33 o 
 -10   5  11        0.46        0.00     24.29 o 
  -9   5  11      172.67      180.49     44.14 o 
  -8   5  11       97.33       98.99     32.35 o 
  -7   5  11        2.83        0.00     18.21 o 
  -6   5  11      250.51      226.97     40.36 o 
  -5   5  11        9.34       15.35     16.66 o 
  -4   5  11       16.74       42.89     16.28 o 
  -3   5  11        3.17        5.57     14.43 o 
  -2   5  11       21.84       34.61     14.67 o 
  -1   5  11      162.16      108.70     32.68 o 
   0   5  11      694.27      741.07     46.38 o 
   1   5  11      224.95      255.65     30.86 o 
   2   5  11      759.58      732.53     48.97 o 
   3   5  11       46.68       26.82     18.67 o 
   4   5  11      951.65      985.49     69.47 o 
   5   5  11      129.34       95.84     29.77 o 
   6   5  11     1304.46     1201.90     93.42 o 
   7   5  11        2.75        0.00     23.21 o 
   8   5  11     1583.94     1674.69    135.43 o 
   9   5  11       44.50       53.55     41.13 o 
  10   5  11      391.97      460.24     98.60 o 
  11   5  11        4.46       19.06     55.66 o 
  12   5  11       77.06      221.58     99.94 o 
 -14   6  11      544.32      641.54    119.32 o 
 -13   6  11        0.90       28.88     52.10 o 
 -12   6  11      980.46     1082.36    141.02 o 
 -11   6  11       36.34       61.91     36.85 o 
 -10   6  11     1210.08     1242.20    105.61 o 
  -9   6  11        6.79       25.70     27.63 o 
  -8   6  11      747.54      880.89     84.99 o 
  -7   6  11      129.36      189.38     40.46 o 
  -6   6  11     3340.73     3182.42    121.07 o 
  -5   6  11      663.40      644.12     57.72 o 
  -4   6  11     1590.47     1653.61     74.75 o 
  -3   6  11       57.39       70.63     19.73 o 
  -2   6  11     2156.06     2085.90     80.63 o 
  -1   6  11      775.05      470.16    130.19 o 
   0   6  11     1628.66     1659.55     64.19 o 
   1   6  11       38.30       52.96     19.13 o 
   2   6  11     1834.66     1853.30     72.04 o 
   3   6  11       99.50       83.02     26.80 o 
   4   6  11     2620.24     2543.99    100.40 o 
   5   6  11       19.53       60.44     26.88 o 
   6   6  11     1096.31     1189.11     96.07 o 
   7   6  11      139.75      123.02     45.26 o 
   8   6  11      515.50      437.82     77.14 o 
   9   6  11      156.51      171.27     53.59 o 
  10   6  11       89.90      155.48     67.26 o 
  11   6  11        1.56       19.99     52.02 o 
 -13   7  11      194.34      229.80     78.65 o 
 -12   7  11      101.19      115.19     51.98 o 
 -11   7  11      623.19      663.07     95.75 o 
 -10   7  11       28.03       28.26     37.38 o 
  -9   7  11      487.81      556.51     82.89 o 
  -8   7  11       21.07       34.56     27.61 o 
  -7   7  11      358.19      263.02     49.52 o 
  -6   7  11       17.58       13.70     23.71 o 
  -5   7  11        4.35       12.39     22.66 o 
  -4   7  11        0.05       20.70     22.77 o 
  -3   7  11       59.48       68.93     23.94 o 
  -2   7  11      888.46      874.79     66.47 o 
  -1   7  11     4426.85     2879.77    573.84 o 
   0   7  11     1059.03      702.07    206.31 o 
   1   7  11     1158.96     1060.23     74.17 o 
   2   7  11      303.19      321.18     39.92 o 
   3   7  11       90.34       90.16     29.50 o 
   4   7  11        1.86       20.45     22.76 o 
   5   7  11      808.33      809.36     73.39 o 
   6   7  11      329.66      457.75     65.82 o 
   7   7  11      302.44      289.11     62.96 o 
   8   7  11      133.03      120.74     49.92 o 
   9   7  11        0.23        0.50     37.67 o 
  10   7  11       67.18      107.56     64.89 o 
  11   7  11        1.69       18.26    104.03 o 
 -12   8  11      163.43      161.97     60.93 o 
 -11   8  11      141.13      177.15     58.10 o 
 -10   8  11      297.57      376.97     74.40 o 
  -9   8  11        1.22        0.00     30.95 o 
  -8   8  11       87.47       92.12     44.37 o 
  -7   8  11       36.70       67.67     37.65 o 
  -6   8  11       94.52      159.90     46.85 o 
  -5   8  11       17.92       28.56     26.36 o 
  -4   8  11       39.36       43.12     26.92 o 
  -3   8  11       40.67       70.73     29.46 o 
  -2   8  11       17.15       40.57     24.58 o 
  -1   8  11       11.31       17.02     21.64 o 
   0   8  11      132.71      103.34     34.19 o 
   1   8  11       17.96       39.66     26.65 o 
   2   8  11      597.73      599.91     61.93 o 
   3   8  11       22.30       22.16     24.75 o 
   4   8  11        1.17        0.00     24.02 o 
   5   8  11       64.87       82.88     33.00 o 
   6   8  11      274.49      369.02     70.29 o 
   7   8  11      262.65      244.31     62.61 o 
   8   8  11       85.46       63.38     45.42 o 
   9   8  11       58.65      111.75     53.82 o 
  10   8  11       27.00       16.10     70.74 o 
 -12   9  11       61.58      103.36     93.91 o 
 -11   9  11        0.91        0.01     39.81 o 
 -10   9  11       36.46       16.76     41.10 o 
  -9   9  11        0.24        7.16     37.02 o 
  -8   9  11       29.76       26.81     37.23 o 
  -7   9  11       31.49       53.64     37.66 o 
  -6   9  11       14.99       12.78     33.50 o 
  -5   9  11       70.45       74.12     39.34 o 
  -4   9  11        4.87        0.00     28.06 o 
  -3   9  11       82.23      107.88     41.03 o 
  -2   9  11        1.52        0.52     24.15 o 
  -1   9  11       56.26       45.56     29.75 o 
   0   9  11        1.88        0.00     21.62 o 
   1   9  11        0.46       17.52     23.73 o 
   2   9  11       24.39       34.92     31.72 o 
   3   9  11      111.74       70.83     34.28 o 
   4   9  11      311.38      323.11     57.12 o 
   5   9  11        2.29       14.49     31.10 o 
   6   9  11      701.56      672.47     96.11 o 
   7   9  11       13.18       26.11     44.25 o 
   8   9  11      266.21      306.91     73.56 o 
   9   9  11        0.54        0.00     54.08 o 
 -10  10  11      317.06      446.70     88.74 o 
  -9  10  11        0.91        3.99     41.36 o 
  -8  10  11      482.25      427.15     83.20 o 
  -7  10  11       94.37       87.54     47.56 o 
  -6  10  11      123.22      164.97     55.80 o 
  -5  10  11        5.92       19.65     37.31 o 
  -4  10  11      302.33      326.46     69.26 o 
  -3  10  11       95.43       81.32     41.12 o 
  -2  10  11      321.18      407.57     73.78 o 
  -1  10  11        1.07       45.95     30.95 o 
   0  10  11      562.88      612.57     75.95 o 
   1  10  11       23.94       27.12     28.71 o 
   2  10  11      299.58      377.98     62.40 o 
   3  10  11        2.31       13.74     35.57 o 
   4  10  11      519.43      502.25     72.95 o 
   5  10  11        1.31       38.41     41.26 o 
   6  10  11       66.94      108.32     63.77 o 
   7  10  11      177.76      174.77     65.42 o 
   8  10  11      198.12      302.63     89.01 o 
  -9  11  11       50.74        7.58    104.37 o 
  -8  11  11      119.25      152.45     62.32 o 
  -7  11  11        5.81        4.19     47.27 o 
  -6  11  11      113.64      125.63     57.56 o 
  -5  11  11        9.60       16.58     40.88 o 
  -4  11  11      111.64      136.72     51.44 o 
  -3  11  11       18.64       51.49     39.59 o 
  -2  11  11        8.64       49.27     38.25 o 
  -1  11  11      223.50      253.57     62.37 o 
   0  11  11       32.40       48.09     34.60 o 
   1  11  11        1.44       19.64     32.49 o 
   2  11  11       15.49       29.96     40.25 o 
   3  11  11        0.71       27.09     45.57 o 
   4  11  11       31.49       47.11     52.06 o 
   5  11  11       16.47       63.47     47.31 o 
   6  11  11        9.70        0.00     58.98 o 
  -6  12  11       36.52       17.40     50.94 o 
  -5  12  11       91.44       98.88     54.94 o 
  -4  12  11        4.12       18.61     46.87 o 
  -3  12  11       30.51       41.75     46.19 o 
  -2  12  11       45.26       27.58     45.47 o 
  -1  12  11       18.63       32.89     42.97 o 
   0  12  11       48.61       60.38     55.81 o 
   1  12  11       24.85       27.31     43.95 o 
   2  12  11        5.85       19.91     42.71 o 
   3  12  11        2.98       28.85     64.87 o 
   4  12  11       89.44      150.49     71.36 o 
   5  12  11        5.14      112.32     80.67 o 
  -3  13  11       25.17       15.21     58.77 o 
  -2  13  11        1.97        0.00     52.31 o 
  -1  13  11       48.47       11.26     56.69 o 
   0  13  11        0.97        0.00     57.00 o 
   1  13  11       95.91      196.17     89.97 o 
 -14   0  12      949.07      928.38    161.09 o 
 -12   0  12     1651.67     1566.63    187.43 o 
 -10   0  12    12176.49    12369.13    392.06 o 
  -8   0  12    11041.07    10912.61    254.41 o 
  -6   0  12    10517.32    10693.62    182.28 o 
  -4   0  12    10028.69    10153.83    165.54 o 
  -2   0  12     1794.86     1657.82     66.21 o 
   0   0  12     1649.49     1821.18     69.27 o 
   2   0  12      672.88      754.79     44.74 o 
   4   0  12      117.88      113.91     36.26 o 
   6   0  12     2401.34     2351.57    132.43 o 
   8   0  12      383.89      282.32     66.06 o 
  10   0  12      250.48      324.48     95.92 o 
  12   0  12        1.37        0.00     65.45 o 
 -15   1  12      120.87      104.57     57.07 o 
 -14   1  12      566.94      503.97     88.89 o 
 -13   1  12      609.06      621.03     91.25 o 
 -12   1  12       14.42        5.33     31.97 o 
 -11   1  12      657.03      754.01     79.87 o 
 -10   1  12        0.28       14.38     25.20 o 
  -9   1  12     2639.97     2452.52    106.50 o 
  -8   1  12       23.13       22.03     17.16 o 
  -7   1  12      973.11      934.57     50.79 o 
  -6   1  12     1762.43     1832.57     53.60 o 
  -5   1  12      631.21      660.65     35.34 o 
  -4   1  12      318.21      240.45     43.82 o 
  -3   1  12      954.75     1016.26     37.07 o 
  -2   1  12       30.70       40.36     11.87 o 
  -1   1  12       11.61       23.67     10.54 o 
   0   1  12      336.31      335.20     26.53 o 
   1   1  12      403.17      451.84     32.55 o 
   2   1  12     4625.53     3869.69    376.59 o 
   3   1  12       33.53       52.47     14.39 o 
   4   1  12      216.34      216.81     32.60 o 
   5   1  12      274.56      239.28     36.86 o 
   6   1  12      107.22      111.04     29.28 o 
   7   1  12       97.25       75.55     27.00 o 
   8   1  12      106.06      153.03     36.66 o 
   9   1  12       77.44      106.81     38.16 o 
  10   1  12      263.78      296.48     62.19 o 
  11   1  12        0.84       12.12     45.92 o 
  12   1  12       93.18      101.85     74.40 o 
 -15   2  12      115.44       95.18     53.89 o 
 -14   2  12      157.03      188.94     63.66 o 
 -13   2  12      222.16      222.85     58.49 o 
 -12   2  12       34.42       44.13     34.92 o 
 -11   2  12       24.52       59.46     33.56 o 
 -10   2  12       48.34       71.66     31.49 o 
  -9   2  12      228.49      223.22     38.67 o 
  -8   2  12      105.74      130.26     29.94 o 
  -7   2  12       86.18       66.21     22.14 o 
  -6   2  12        7.05       12.54     15.86 o 
  -5   2  12        3.33       15.39     10.42 o 
  -4   2  12      194.37      251.15     27.87 o 
  -3   2  12      267.06      278.50     21.84 o 
  -2   2  12      337.01      224.49     44.63 o 
  -1   2  12       85.80      107.27     16.84 o 
   0   2  12      178.22      212.93     22.21 o 
   1   2  12      444.00      442.60     30.20 o 
   2   2  12     2570.39     2676.53     81.70 o 
   3   2  12        2.61        9.07     13.23 o 
   4   2  12      337.05      285.23     37.67 o 
   5   2  12       39.08       60.02     22.04 o 
   6   2  12      167.31      165.95     32.57 o 
   7   2  12       68.20       40.27     27.19 o 
   8   2  12      426.66      363.16     58.15 o 
   9   2  12      478.45      487.25     69.20 o 
  10   2  12       31.42       41.45     44.59 o 
  11   2  12      200.06      181.51     66.32 o 
  12   2  12        6.14        0.00     55.33 o 
 -15   3  12        1.00        0.00     57.37 o 
 -14   3  12       11.98       41.85     42.60 o 
 -13   3  12      397.17      410.46     77.75 o 
 -12   3  12      217.48      231.66     59.35 o 
 -11   3  12      683.85      695.19     87.43 o 
 -10   3  12      431.99      454.01     68.05 o 
  -9   3  12      494.12      501.42     55.83 o 
  -8   3  12       52.96       68.01     25.22 o 
  -7   3  12      242.16      178.75     45.74 o 
  -6   3  12       35.76       34.38     18.29 o 
  -5   3  12       96.58      133.51     22.13 o 
  -4   3  12     1227.11     1242.77     50.11 o 
  -3   3  12      667.02      750.34     45.61 o 
  -2   3  12     4797.82     4825.29     76.59 o 
  -1   3  12      493.72      477.71     31.58 o 
   0   3  12      588.31      633.12     39.63 o 
   1   3  12      364.68      420.65     33.70 o 
   2   3  12      121.77      127.38     20.07 o 
   3   3  12       14.27       12.64     15.49 o 
   4   3  12       13.08       23.07     18.33 o 
   5   3  12       28.16       21.28     18.32 o 
   6   3  12      268.73      325.51     44.00 o 
   7   3  12      106.64       86.46     33.07 o 
   8   3  12      955.85      972.38     91.00 o 
   9   3  12       10.58       15.69     29.69 o 
  10   3  12      361.82      490.10     97.43 o 
  11   3  12       25.49       13.96     49.08 o 
  12   3  12      179.76      176.90     73.94 o 
 -15   4  12       21.85       32.62     49.75 o 
 -14   4  12      743.18      730.32    104.76 o 
 -13   4  12        4.31       34.21     42.59 o 
 -12   4  12     2477.08     2525.01    144.36 o 
 -11   4  12       28.18       45.70     34.81 o 
 -10   4  12     3733.66     3667.71    190.84 o 
  -9   4  12      340.18      239.46     59.78 o 
  -8   4  12     8368.98     7943.53    173.03 o 
  -7   4  12      202.31      226.91     37.58 o 
  -6   4  12     3409.17     2964.20     98.18 o 
  -5   4  12     1094.73     1006.60    123.93 o 
  -4   4  12     6873.44     6541.50    117.26 o 
  -3   4  12     7088.98     7056.62    128.97 o 
  -2   4  12     1957.93     1924.36     63.49 o 
  -1   4  12       58.10       61.13     15.45 o 
   0   4  12       69.12       56.90     14.55 o 
   1   4  12      469.89      506.81     35.60 o 
   2   4  12      680.13      701.52     39.44 o 
   3   4  12       43.45       17.41     16.34 o 
   4   4  12     1519.64     1589.15     76.70 o 
   5   4  12        6.17       21.34     20.66 o 
   6   4  12      500.69      554.76     65.54 o 
   7   4  12        0.08        9.01     23.64 o 
   8   4  12      154.90      219.36     48.20 o 
   9   4  12        1.68        0.00     32.93 o 
  10   4  12       59.18       70.48     46.79 o 
  11   4  12       23.71        0.00     48.55 o 
  12   4  12       51.81       75.02     66.69 o 
 -14   5  12       79.17       54.21     51.94 o 
 -13   5  12      687.97      656.67     99.44 o 
 -12   5  12      105.03       98.65     48.42 o 
 -11   5  12     1672.27     1001.76    295.92 o 
 -10   5  12      931.24      937.46     89.03 o 
  -9   5  12      972.93     1014.84     90.48 o 
  -8   5  12       38.90       62.35     30.24 o 
  -7   5  12     1258.32     1324.50     81.30 o 
  -6   5  12     1688.48     1389.38    187.21 o 
  -5   5  12     1642.50     1541.02     74.30 o 
  -4   5  12     1050.28     1014.96     54.35 o 
  -3   5  12        9.97       12.76     15.51 o 
  -2   5  12       51.76       75.88     18.86 o 
  -1   5  12       97.56       61.75     19.17 o 
   0   5  12      224.62      222.61     28.89 o 
   1   5  12     1945.56     1875.37     66.48 o 
   2   5  12       21.16       22.24     15.84 o 
   3   5  12      213.49      244.26     37.70 o 
   4   5  12      849.12      888.87     68.67 o 
   5   5  12        9.19       15.31     23.22 o 
   6   5  12      110.38      101.00     33.72 o 
   7   5  12       16.57        0.00     25.87 o 
   8   5  12      146.02      108.42     45.79 o 
   9   5  12       11.61       13.20     37.27 o 
  10   5  12       56.61       92.70     49.31 o 
  11   5  12        6.12       61.69     54.97 o 
 -14   6  12        7.55       22.92     60.31 o 
 -13   6  12      113.09       96.06     64.71 o 
 -12   6  12      304.36      276.82     66.52 o 
 -11   6  12      249.23      282.22     58.20 o 
 -10   6  12      745.90      765.81     85.37 o 
  -9   6  12        3.20       11.20     26.97 o 
  -8   6  12      168.46      197.02     43.98 o 
  -7   6  12       12.79       20.35     22.10 o 
  -6   6  12      666.06      658.62     62.09 o 
  -5   6  12      141.54      137.03     33.43 o 
  -4   6  12       89.95      104.53     28.04 o 
  -3   6  12      213.72      194.57     33.09 o 
  -2   6  12        5.09       36.05     19.80 o 
  -1   6  12        0.83        8.63     15.83 o 
   0   6  12       19.80       42.61     20.87 o 
   1   6  12       57.41       67.27     20.93 o 
   2   6  12       58.86       40.43     19.96 o 
   3   6  12        4.99        7.10     20.15 o 
   4   6  12        1.40        3.76     20.86 o 
   5   6  12       21.14       36.30     27.52 o 
   6   6  12      156.28      206.47     45.82 o 
   7   6  12      248.55      270.19     54.70 o 
   8   6  12       37.12       27.90     35.64 o 
   9   6  12       64.51      113.33     51.31 o 
  10   6  12       11.07       11.32     43.36 o 
  11   6  12       21.60       39.35     60.43 o 
 -13   7  12       10.39       34.12     50.63 o 
 -12   7  12       82.51       79.27     46.94 o 
 -11   7  12        2.08       53.53     41.40 o 
 -10   7  12       12.94        0.00     33.21 o 
  -9   7  12       63.35      109.76     37.28 o 
  -8   7  12       21.78       41.04     31.34 o 
  -7   7  12      116.50      156.86     41.49 o 
  -6   7  12       41.28       28.14     26.70 o 
  -5   7  12      309.78      242.94     46.91 o 
  -4   7  12       11.09        5.62     22.23 o 
  -3   7  12      341.96      368.16     53.63 o 
  -2   7  12      142.00      129.89     31.14 o 
  -1   7  12       65.59       58.52     22.74 o 
   0   7  12        4.99       18.97     20.00 o 
   1   7  12      176.43      169.89     33.52 o 
   2   7  12      364.45      416.48     50.53 o 
   3   7  12       17.76       29.73     24.11 o 
   4   7  12      165.10      124.46     31.28 o 
   5   7  12       10.56        8.08     25.12 o 
   6   7  12      319.37      324.97     58.36 o 
   7   7  12        8.11        1.51     33.81 o 
   8   7  12      188.67      232.04     61.46 o 
   9   7  12       29.21       47.79     46.20 o 
  10   7  12      166.97      242.35     81.80 o 
 -12   8  12      362.21      434.02     86.00 o 
 -11   8  12       88.47       72.08     43.82 o 
 -10   8  12     1190.43     1213.51    128.23 o 
  -9   8  12        3.94        0.00     34.42 o 
  -8   8  12     1365.51     1324.41    127.93 o 
  -7   8  12      872.26      864.40    103.55 o 
  -6   8  12     1275.99     1321.42    103.75 o 
  -5   8  12      210.93      157.24     40.59 o 
  -4   8  12     1432.84     1428.77    103.20 o 
  -3   8  12       77.56      104.56     35.58 o 
  -2   8  12     2443.05     2239.01     99.70 o 
  -1   8  12      110.30      134.45     31.22 o 
   0   8  12      201.30      206.27     45.50 o 
   1   8  12      895.87      834.65     72.39 o 
   2   8  12      298.06      369.48     58.30 o 
   3   8  12       23.53       54.22     31.70 o 
   4   8  12       69.84       76.46     30.57 o 
   5   8  12        8.94        9.96     27.10 o 
   6   8  12      331.44      342.82     69.86 o 
   7   8  12       25.20       72.26     44.12 o 
   8   8  12      192.18      181.01     60.51 o 
   9   8  12       11.28       59.43     48.25 o 
  10   8  12       49.97       63.27     77.25 o 
 -11   9  12      149.32      182.59     64.90 o 
 -10   9  12        0.54       25.98     43.11 o 
  -9   9  12      903.68      856.80    109.19 o 
  -8   9  12       72.57       73.51     43.27 o 
  -7   9  12      884.46      761.69    101.08 o 
  -6   9  12      162.18      170.54     51.76 o 
  -5   9  12       46.49       47.77     39.14 o 
  -4   9  12       10.88       35.91     32.63 o 
  -3   9  12      105.39       92.42     35.96 o 
  -2   9  12     1540.86     1499.11    108.63 o 
  -1   9  12        7.72       21.00     25.35 o 
   0   9  12      273.32      268.32     47.18 o 
   1   9  12      334.62      326.86     49.67 o 
   2   9  12        0.13        0.00     26.86 o 
   3   9  12       56.85       93.98     37.05 o 
   4   9  12        3.98       16.85     30.85 o 
   5   9  12        4.45        0.00     35.04 o 
   6   9  12       39.86       61.86     47.39 o 
   7   9  12        0.94        0.00     37.28 o 
   8   9  12        0.25       14.15     45.16 o 
   9   9  12       10.20       92.00     84.33 o 
 -10  10  12      309.28      264.08     72.08 o 
  -9  10  12        9.80        0.00     38.38 o 
  -8  10  12      392.47      351.01     77.98 o 
  -7  10  12       66.86       56.02     43.45 o 
  -6  10  12      258.97      364.89     74.61 o 
  -5  10  12       68.14      110.54     46.33 o 
  -4  10  12        3.70       12.25     31.68 o 
  -3  10  12        1.83        0.00     31.58 o 
  -2  10  12       10.54       52.08     36.22 o 
  -1  10  12       21.26       24.70     34.04 o 
   0  10  12        3.59       11.90     28.27 o 
   1  10  12      162.69      106.05     36.06 o 
   2  10  12       17.49       23.27     33.38 o 
   3  10  12       30.58       22.05     31.71 o 
   4  10  12        4.95        1.55     32.76 o 
   5  10  12      103.38       97.77     48.40 o 
   6  10  12       50.69       23.84     54.22 o 
   7  10  12       16.91       16.08     57.75 o 
  -8  11  12        8.19       31.96     48.32 o 
  -7  11  12        7.09       25.42     47.17 o 
  -6  11  12        1.46        6.12     44.16 o 
  -5  11  12       15.15       15.37     40.34 o 
  -4  11  12       32.91       17.10     39.45 o 
  -3  11  12       29.55       37.05     42.42 o 
  -2  11  12       43.36       59.38     43.78 o 
  -1  11  12       51.75       63.47     41.02 o 
   0  11  12        1.05       45.33     36.59 o 
   1  11  12      139.22      150.60     53.19 o 
   2  11  12        2.89       24.56     38.23 o 
   3  11  12       23.43       23.71     40.52 o 
   4  11  12       26.04        0.00     41.60 o 
   5  11  12       13.89       77.98     52.82 o 
   6  11  12       83.04       45.75     67.68 o 
  -6  12  12      270.64      341.71     81.91 o 
  -5  12  12        1.55        0.00     43.30 o 
  -4  12  12      257.70      226.73     66.13 o 
  -3  12  12       11.71       47.77     44.87 o 
  -2  12  12      106.21       91.59     50.07 o 
  -1  12  12        0.95       18.48     42.10 o 
   0  12  12      137.08      178.76     58.69 o 
   1  12  12        1.55        0.00     43.91 o 
   2  12  12       14.51       50.93     46.52 o 
   3  12  12       34.38       38.39     55.82 o 
   4  12  12        8.04        0.00     51.11 o 
  -3  13  12       27.58      137.10    122.29 o 
  -2  13  12       16.67        0.00     61.19 o 
  -1  13  12        2.88       92.39     78.32 o 
   0  13  12        0.02        0.00     85.43 o 
 -15   0  13       20.47        7.30     63.96 o 
 -13   0  13      274.47      247.43     88.63 o 
 -11   0  13       91.42       56.16     49.29 o 
  -9   0  13       97.38      146.70     44.78 o 
  -7   0  13       67.06      104.26     27.89 o 
  -5   0  13      271.08      264.85     37.43 o 
  -3   0  13      250.82      222.46     46.19 o 
  -1   0  13     3254.51     3250.92     96.11 o 
   1   0  13      955.88      997.22     68.96 o 
   3   0  13        7.36       44.16     26.14 o 
   5   0  13      310.79      331.63     60.78 o 
   7   0  13       87.43      100.48     40.65 o 
   9   0  13      198.85      263.97     68.82 o 
  11   0  13       60.15       30.66     75.78 o 
 -15   1  13       35.41        0.00     42.10 o 
 -14   1  13        3.36       40.33     42.79 o 
 -13   1  13       63.89      100.38     47.99 o 
 -12   1  13        0.30       14.78     34.77 o 
 -11   1  13      279.16      317.11     64.16 o 
 -10   1  13      832.81      811.25     80.26 o 
  -9   1  13      747.32      732.89     75.38 o 
  -8   1  13       83.31       81.38     25.73 o 
  -7   1  13     1191.61     1171.75     55.61 o 
  -6   1  13      773.35      884.85     41.66 o 
  -5   1  13     2165.59     2177.89     57.62 o 
  -4   1  13     4006.82     3985.68     80.05 o 
  -3   1  13     2314.71     2396.35     58.40 o 
  -2   1  13     1034.77      999.42     38.75 o 
  -1   1  13     1178.32     1163.13     41.87 o 
   0   1  13     1746.03     1849.11     51.84 o 
   1   1  13        5.03       15.39     10.66 o 
   2   1  13      974.70     1013.89     56.49 o 
   3   1  13      416.22      377.99     39.36 o 
   4   1  13        2.49       15.75     16.96 o 
   5   1  13      985.71      901.22     68.64 o 
   6   1  13       21.49       32.77     22.58 o 
   7   1  13        1.39        2.29     21.14 o 
   8   1  13      862.98      933.95     80.73 o 
   9   1  13        3.57        6.80     29.79 o 
  10   1  13      271.75      251.74     61.36 o 
  11   1  13        0.70        0.00     43.01 o 
  12   1  13       26.17       52.66     74.52 o 
 -15   2  13      136.69       78.90     54.59 o 
 -14   2  13      542.26      581.67     95.29 o 
 -13   2  13       51.38       60.96     43.80 o 
 -12   2  13     2493.36     2304.88    127.31 o 
 -11   2  13      153.59      188.87     46.96 o 
 -10   2  13     3214.24     3166.25    128.97 o 
  -9   2  13      127.30      126.61     35.31 o 
  -8   2  13     8914.59     8770.05    185.68 o 
  -7   2  13        2.06       14.01     16.58 o 
  -6   2  13     6582.85     5683.30    245.60 o 
  -5   2  13       60.95       43.86     16.12 o 
  -4   2  13    15500.27    14884.92    135.00 o 
  -3   2  13     2392.01     2416.30     56.90 o 
  -2   2  13     7898.12     5332.05   1197.54 o 
  -1   2  13      782.56      766.15     37.41 o 
   0   2  13     1648.47     1592.68     49.27 o 
   1   2  13      411.87      455.58     32.21 o 
   2   2  13     1727.82     1685.13     59.03 o 
   3   2  13       44.30       59.79     18.56 o 
   4   2  13     1068.68     1081.08     67.64 o 
   5   2  13       26.65       33.08     20.06 o 
   6   2  13        4.21       17.53     20.93 o 
   7   2  13       79.85       99.95     31.89 o 
   8   2  13      236.88      244.63     49.77 o 
   9   2  13       24.90       27.46     33.08 o 
  10   2  13       12.53       33.48     47.21 o 
  11   2  13        0.01       49.39     54.70 o 
  12   2  13       19.08       26.19     55.34 o 
 -15   3  13       35.60       29.89     59.09 o 
 -14   3  13      211.27      205.13     65.50 o 
 -13   3  13      439.05      394.49     68.38 o 
 -12   3  13       30.45       62.10     35.87 o 
 -11   3  13     1058.96     1092.20     98.87 o 
 -10   3  13       33.34       15.03     26.49 o 
  -9   3  13      864.82     1009.94     77.54 o 
  -8   3  13       19.89       15.42     19.81 o 
  -7   3  13     1589.20     1517.01     85.12 o 
  -6   3  13       40.68       50.00     19.56 o 
  -5   3  13     1554.96     1497.67     57.11 o 
  -4   3  13      772.91      753.01     46.55 o 
  -3   3  13     5020.56     4790.29     98.95 o 
  -2   3  13      585.44      564.58     32.16 o 
  -1   3  13     2231.17     2257.25     66.96 o 
   0   3  13       33.06       25.67     12.68 o 
   1   3  13        4.26       11.47     11.73 o 
   2   3  13     1438.66     1387.19     56.23 o 
   3   3  13      195.39      242.33     31.50 o 
   4   3  13      681.83      706.61     63.74 o 
   5   3  13       97.40      104.46     26.88 o 
   6   3  13       19.08       36.56     25.71 o 
   7   3  13      183.09      170.45     41.21 o 
   8   3  13       25.55       81.81     35.10 o 
   9   3  13       14.86       41.21     32.30 o 
  10   3  13       69.89       35.59     44.66 o 
  11   3  13        0.33       22.75     49.15 o 
  12   3  13       48.08       69.58    104.72 o 
 -15   4  13        0.82       33.82     56.03 o 
 -14   4  13       49.13       73.68     45.31 o 
 -13   4  13      134.09       98.28     45.03 o 
 -12   4  13       87.63      161.67     46.92 o 
 -11   4  13       89.38       93.75     38.57 o 
 -10   4  13      228.47      257.42     45.37 o 
  -9   4  13      271.09      171.49     38.37 o 
  -8   4  13      451.64      467.89     53.48 o 
  -7   4  13      217.16      216.14     37.17 o 
  -6   4  13      336.23      280.26     39.97 o 
  -5   4  13      240.70      159.86     54.86 o 
  -4   4  13      496.43      507.34     42.60 o 
  -3   4  13     1694.04     1654.66     61.29 o 
  -2   4  13      784.78      773.37     49.10 o 
  -1   4  13     1393.90     1376.08     51.49 o 
   0   4  13       72.08       94.32     18.02 o 
   1   4  13      129.91      110.42     19.65 o 
   2   4  13       40.06       59.57     17.76 o 
   3   4  13      573.91      399.32    131.67 o 
   4   4  13      131.43      113.81     33.31 o 
   5   4  13      180.17      150.97     37.35 o 
   6   4  13      184.64      237.69     46.56 o 
   7   4  13        9.75        1.99     26.21 o 
   8   4  13      147.13      123.24     39.69 o 
   9   4  13       21.05       35.60     37.26 o 
  10   4  13        5.57        4.30     38.35 o 
  11   4  13        0.72        0.00     49.69 o 
 -14   5  13       63.31       92.68     50.14 o 
 -13   5  13       82.96       91.97     49.49 o 
 -12   5  13      106.45      114.46     50.11 o 
 -11   5  13      152.75      158.27     51.16 o 
 -10   5  13       18.61       31.46     27.45 o 
  -9   5  13      233.43      261.97     45.78 o 
  -8   5  13       26.65       37.10     24.32 o 
  -7   5  13      477.28      500.01     54.61 o 
  -6   5  13      103.97      104.54     26.87 o 
  -5   5  13      254.78      234.52     37.03 o 
  -4   5  13      428.09      455.91     42.35 o 
  -3   5  13       46.80       64.52     19.72 o 
  -2   5  13     2410.68     2332.40     73.89 o 
  -1   5  13        1.80       18.60     16.86 o 
   0   5  13      143.44      112.45     22.85 o 
   1   5  13       30.12       22.84     16.41 o 
   2   5  13       14.35       28.09     19.28 o 
   3   5  13      125.84      119.95     29.26 o 
   4   5  13       31.10       52.15     25.82 o 
   5   5  13      110.91      142.45     38.25 o 
   6   5  13      150.95      221.29     46.81 o 
   7   5  13       24.32       23.82     30.55 o 
   8   5  13      150.27      204.90     59.05 o 
   9   5  13        0.26        0.00     36.55 o 
  10   5  13      242.03      320.76     76.20 o 
  11   5  13       11.63       16.99     54.17 o 
 -14   6  13      256.93      314.97    109.49 o 
 -13   6  13       79.91       43.30     58.98 o 
 -12   6  13      865.26      816.21    106.32 o 
 -11   6  13      154.44      170.74     48.84 o 
 -10   6  13     1788.86     1853.11    125.88 o 
  -9   6  13        5.11       31.28     27.60 o 
  -8   6  13     1681.35     1674.66     98.55 o 
  -7   6  13        9.01       18.54     21.40 o 
  -6   6  13     1225.08     1213.52     81.78 o 
  -5   6  13       11.39       40.36     25.33 o 
  -4   6  13     7867.54     7447.47    158.00 o 
  -3   6  13      810.26      819.06     63.56 o 
  -2   6  13     7435.15     7015.73    228.46 o 
  -1   6  13       66.17       45.70     18.96 o 
   0   6  13     1658.98     1549.60     80.56 o 
   1   6  13        0.69       18.57     18.96 o 
   2   6  13      756.55      763.29     63.78 o 
   3   6  13      337.71      351.61     47.58 o 
   4   6  13      108.13      113.75     29.56 o 
   5   6  13      142.40      170.14     42.12 o 
   6   6  13      218.66      221.36     48.74 o 
   7   6  13       12.92       18.48     28.91 o 
   8   6  13       96.25      108.19     46.47 o 
   9   6  13        7.42        0.00     34.18 o 
  10   6  13       89.48       98.69     50.32 o 
 -13   7  13       34.54       71.61     54.01 o 
 -12   7  13        0.75       24.28     62.90 o 
 -11   7  13      442.96      445.01     93.46 o 
 -10   7  13      529.34      561.26    100.21 o 
  -9   7  13     1907.21     1975.80    138.79 o 
  -8   7  13       86.11       67.76     30.19 o 
  -7   7  13     1453.40     1556.27     96.02 o 
  -6   7  13      232.15      227.74     45.46 o 
  -5   7  13     1925.62     1757.34    101.88 o 
  -4   7  13       79.31       56.06     29.09 o 
  -3   7  13      567.57      579.92     66.79 o 
  -2   7  13      162.70      188.98     39.21 o 
  -1   7  13      666.38      383.89    102.73 o 
   0   7  13       96.41       95.33     29.11 o 
   1   7  13      323.58      301.15     43.64 o 
   2   7  13        2.18       10.85     22.71 o 
   3   7  13      332.49      365.08     49.32 o 
   4   7  13       25.77       34.44     23.69 o 
   5   7  13       86.21       90.06     36.55 o 
   6   7  13       62.48      131.21     43.22 o 
   7   7  13        8.29        0.00     34.59 o 
   8   7  13      147.25      192.27     58.88 o 
   9   7  13       57.79       89.58     50.29 o 
  10   7  13       22.05        9.69     53.20 o 
 -12   8  13      110.72      113.48     53.98 o 
 -11   8  13       74.85      121.14     51.31 o 
 -10   8  13      403.83      428.72     81.74 o 
  -9   8  13       36.03       51.36     41.51 o 
  -8   8  13      599.51      529.78     85.06 o 
  -7   8  13      126.75      167.34     44.63 o 
  -6   8  13      378.99      391.22     61.20 o 
  -5   8  13       31.23       22.85     28.11 o 
  -4   8  13      382.58      480.27     63.86 o 
  -3   8  13       49.30       98.81     34.00 o 
  -2   8  13     1128.96     1111.76     82.48 o 
  -1   8  13        3.60       13.58     21.44 o 
   0   8  13      705.11      566.71     84.33 o 
   1   8  13       45.67       57.40     28.34 o 
   2   8  13       17.65       30.24     27.06 o 
   3   8  13      116.48      166.87     41.51 o 
   4   8  13       81.79       69.62     36.47 o 
   5   8  13        1.98       17.95     31.11 o 
   6   8  13        0.06       12.34     36.05 o 
   7   8  13       11.66        3.05     42.20 o 
   8   8  13       22.65        0.00     41.17 o 
   9   8  13       30.87       78.58     50.08 o 
 -11   9  13        8.03        0.00     44.10 o 
 -10   9  13       15.06       58.89     44.93 o 
  -9   9  13        2.27        8.54     39.50 o 
  -8   9  13       35.58       41.47     42.37 o 
  -7   9  13       55.71       82.32     44.05 o 
  -6   9  13        8.77       19.65     35.93 o 
  -5   9  13       41.79       23.01     33.39 o 
  -4   9  13      264.17      250.90     51.77 o 
  -3   9  13      111.02       97.07     37.17 o 
  -2   9  13       32.03       60.20     32.26 o 
  -1   9  13       26.92       51.46     28.72 o 
   0   9  13      291.26      310.31     49.64 o 
   1   9  13       22.61       12.87     29.21 o 
   2   9  13      271.93      273.59     53.47 o 
   3   9  13        0.93        9.83     29.17 o 
   4   9  13       24.23       59.29     36.42 o 
   5   9  13        0.37        0.00     36.35 o 
   6   9  13        1.84       66.31     52.18 o 
   7   9  13       43.13       40.16     48.24 o 
   8   9  13       34.04       56.97     49.12 o 
 -10  10  13      373.31      472.27    131.34 o 
  -9  10  13        6.41       23.52     43.76 o 
  -8  10  13      581.13      552.80     95.67 o 
  -7  10  13       34.30       14.72     38.27 o 
  -6  10  13     1040.95     1112.72    126.30 o 
  -5  10  13       91.30       79.75     44.29 o 
  -4  10  13      883.34      954.90    113.75 o 
  -3  10  13      326.75      307.05     66.16 o 
  -2  10  13      380.37      468.16     79.72 o 
  -1  10  13        5.23       14.52     34.63 o 
   0  10  13      176.28      207.22     45.26 o 
   1  10  13        1.94        8.44     30.72 o 
   2  10  13       80.48       96.67     40.19 o 
   3  10  13        7.39        9.23     31.13 o 
   4  10  13       95.16      100.74     44.48 o 
   5  10  13       38.41       94.07     55.69 o 
   6  10  13      155.21      134.60     70.20 o 
   7  10  13        0.95       23.85     68.79 o 
  -8  11  13        0.59       49.51     52.36 o 
  -7  11  13      218.30      259.35     73.15 o 
  -6  11  13        3.49       23.18     47.87 o 
  -5  11  13      489.73      469.45     88.61 o 
  -4  11  13        5.99        8.56     38.27 o 
  -3  11  13      456.40      420.05     80.78 o 
  -2  11  13      124.30      178.19     57.27 o 
  -1  11  13       69.13       74.10     45.39 o 
   0  11  13        9.86       32.31     41.17 o 
   1  11  13        1.02       16.26     38.50 o 
   2  11  13       70.44       77.10     49.24 o 
   3  11  13      122.42      113.99     58.41 o 
   4  11  13       48.79       66.64     49.91 o 
   5  11  13       11.50        0.00     58.51 o 
   6  11  13       89.41      102.90     81.75 o 
  -6  12  13      251.89      252.15    147.78 o 
  -5  12  13        6.73        0.00     43.83 o 
  -4  12  13      472.39      530.45     96.76 o 
  -3  12  13      159.36      176.56     61.19 o 
  -2  12  13       83.28       47.73     47.46 o 
  -1  12  13       99.10      173.55     59.29 o 
   0  12  13       35.28       48.66     49.45 o 
   1  12  13        4.03       44.52     47.95 o 
   2  12  13        5.77       50.91     48.63 o 
   3  12  13        8.18       26.01     56.81 o 
 -14   0  14      361.55      410.27    115.64 o 
 -12   0  14      156.74      132.14     66.18 o 
 -10   0  14     1694.43     1696.22    181.19 o 
  -8   0  14     6274.82     6305.65    206.02 o 
  -6   0  14    14440.78    14684.29    224.43 o 
  -4   0  14    22655.56    22793.09    289.12 o 
  -2   0  14    16741.51    16326.96    222.15 o 
   0   0  14    14880.76    15192.63    228.82 o 
   2   0  14     8284.23     7858.97    207.57 o 
   4   0  14      227.91      220.97     49.67 o 
   6   0  14      832.28      803.81     99.35 o 
   8   0  14       36.98       18.14     36.68 o 
  10   0  14       46.11       15.10     48.16 o 
 -15   1  14       34.18       44.97     51.57 o 
 -14   1  14       67.07       37.97     43.95 o 
 -13   1  14       37.08       31.84     38.96 o 
 -12   1  14      609.97      590.64     87.59 o 
 -11   1  14       39.39       48.97     35.19 o 
 -10   1  14       41.31       45.91     33.01 o 
  -9   1  14      320.76      319.79     50.84 o 
  -8   1  14       31.62       21.41     19.76 o 
  -7   1  14      485.96      485.43     49.31 o 
  -6   1  14      665.44      676.00     39.81 o 
  -5   1  14     4865.04     4813.33     87.50 o 
  -4   1  14      565.52      571.02     35.49 o 
  -3   1  14     8353.31     7991.43    185.24 o 
  -2   1  14      445.49      476.47     33.90 o 
  -1   1  14     2760.86     2566.39     63.19 o 
   0   1  14      339.20      327.14     28.56 o 
   1   1  14     1011.05      988.97     41.50 o 
   2   1  14     4482.86     4297.01     91.80 o 
   3   1  14       67.84       77.18     22.20 o 
   4   1  14      879.97      821.95     64.11 o 
   5   1  14      801.18      715.34     63.92 o 
   6   1  14       28.82       42.91     24.15 o 
   7   1  14       32.68       31.74     25.29 o 
   8   1  14        4.67       11.73     25.15 o 
   9   1  14        1.54        0.00     28.28 o 
  10   1  14       80.97      113.63     47.65 o 
  11   1  14        0.82        0.00     47.16 o 
 -15   2  14       85.33       83.68     64.46 o 
 -14   2  14        2.35       31.98     46.84 o 
 -13   2  14       26.53        0.00     37.25 o 
 -12   2  14       25.67       23.32     37.57 o 
 -11   2  14      100.60       96.21     38.22 o 
 -10   2  14        0.74        4.06     25.43 o 
  -9   2  14        1.82        6.85     23.45 o 
  -8   2  14      246.22      286.67     42.11 o 
  -7   2  14        3.18        5.04     16.96 o 
  -6   2  14       68.67       59.32     20.75 o 
  -5   2  14       53.70       58.70     18.29 o 
  -4   2  14       37.93       53.47     16.80 o 
  -3   2  14     3140.13     3189.36     67.67 o 
  -2   2  14       73.18       53.19     13.90 o 
  -1   2  14     1792.13     1618.62     50.93 o 
   0   2  14        4.26       15.18     11.75 o 
   1   2  14      150.18      148.88     20.94 o 
   2   2  14      303.79      352.04     35.21 o 
   3   2  14      268.11      235.73     34.71 o 
   4   2  14      220.66      227.24     36.89 o 
   5   2  14       16.60       38.48     20.85 o 
   6   2  14      121.73      177.74     37.05 o 
   7   2  14       44.87       37.82     25.51 o 
   8   2  14       53.73       91.70     32.72 o 
   9   2  14       74.72       43.68     32.77 o 
  10   2  14       30.20        0.00     39.18 o 
  11   2  14        8.99        0.00     50.62 o 
  12   2  14        0.04        0.00     81.64 o 
 -15   3  14        0.30       51.21     61.31 o 
 -14   3  14        0.24        0.00     42.27 o 
 -13   3  14        3.66        3.81     38.85 o 
 -12   3  14       70.25       91.92     37.56 o 
 -11   3  14      237.96      233.58     51.06 o 
 -10   3  14       37.14       34.38     29.32 o 
  -9   3  14      306.92      336.85     48.05 o 
  -8   3  14       32.18       37.44     23.00 o 
  -7   3  14      339.17      370.21     44.71 o 
  -6   3  14      198.99      196.74     33.12 o 
  -5   3  14      273.01      261.64     30.90 o 
  -4   3  14     3533.11     3269.94     85.51 o 
  -3   3  14     2071.81     1955.95     66.20 o 
  -2   3  14     4519.66     4279.91    104.49 o 
  -1   3  14     1905.40     1809.11     55.02 o 
   0   3  14     3452.54     3384.28     75.90 o 
   1   3  14        8.07       14.89     11.71 o 
   2   3  14       49.50       45.06     17.14 o 
   3   3  14        1.30       22.38     17.63 o 
   4   3  14        2.65       14.73     20.72 o 
   5   3  14       28.61       46.19     23.34 o 
   6   3  14      558.63      596.39     70.22 o 
   7   3  14        1.24       12.15     26.29 o 
   8   3  14      208.80      250.64     51.68 o 
   9   3  14       61.95       68.46     38.39 o 
  10   3  14       20.88       56.02     47.13 o 
  11   3  14       17.53       20.40     54.23 o 
 -14   4  14       49.11       76.58     56.07 o 
 -13   4  14        0.13        0.00     35.44 o 
 -12   4  14      419.74      422.27     68.00 o 
 -11   4  14       53.66       31.50     31.32 o 
 -10   4  14     1171.49     1199.21     90.14 o 
  -9   4  14       70.53       64.70     26.80 o 
  -8   4  14     1270.12     1229.90     83.59 o 
  -7   4  14     1241.37     1231.85     80.12 o 
  -6   4  14     9780.38     9296.67    195.98 o 
  -5   4  14      262.45      155.43     46.43 o 
  -4   4  14    15138.80    13929.71    548.23 o 
  -3   4  14      530.00      589.95     46.42 o 
  -2   4  14    19612.00    20301.61    234.69 o 
  -1   4  14      590.99      616.47     45.65 o 
   0   4  14     6041.60     5557.71    158.05 o 
   1   4  14        0.83        1.84     12.37 o 
   2   4  14      182.37      202.29     33.50 o 
   3   4  14       91.32       81.18     24.98 o 
   4   4  14      186.91      233.52     42.78 o 
   5   4  14      255.87      251.99     46.28 o 
   6   4  14      375.56      424.61     60.59 o 
   7   4  14      117.73      106.74     37.08 o 
   8   4  14       80.35       45.27     34.01 o 
   9   4  14        4.28        8.23     37.96 o 
  10   4  14       23.41       35.48     45.92 o 
  11   4  14        5.00        0.00     50.56 o 
 -14   5  14       40.66       71.65     46.25 o 
 -13   5  14        1.06       16.35     40.04 o 
 -12   5  14       11.54       17.41     36.24 o 
 -11   5  14      351.23      295.78     58.74 o 
 -10   5  14       73.42       86.28     34.86 o 
  -9   5  14     1077.45     1100.78     87.15 o 
  -8   5  14      755.14      701.63     67.38 o 
  -7   5  14      229.86      284.04     44.81 o 
  -6   5  14      616.18      366.96    104.39 o 
  -5   5  14      593.52      681.47     60.59 o 
  -4   5  14      591.49      633.30     56.34 o 
  -3   5  14    11471.14    11084.77    251.02 o 
  -2   5  14      491.48      459.42     41.31 o 
  -1   5  14     1883.54     1796.38     75.53 o 
   0   5  14     1525.69     1441.71     73.50 o 
   1   5  14      638.16      648.05     50.03 o 
   2   5  14       23.05       16.22     19.45 o 
   3   5  14      116.13      121.86     29.85 o 
   4   5  14       69.39       85.72     31.17 o 
   5   5  14       22.77       51.77     28.53 o 
   6   5  14      266.32      215.92     47.35 o 
   7   5  14       52.95      105.99     37.71 o 
   8   5  14       84.60       75.25     40.96 o 
   9   5  14       25.01        0.00     39.64 o 
  10   5  14       62.02       59.44     49.05 o 
  11   5  14       24.65       29.28     84.74 o 
 -13   6  14        3.71        9.95     47.21 o 
 -12   6  14        3.25        0.00     34.95 o 
 -11   6  14       90.13       84.79     36.05 o 
 -10   6  14      123.00      131.23     38.83 o 
  -9   6  14      171.24      224.47     45.83 o 
  -8   6  14       76.65      120.50     34.45 o 
  -7   6  14        7.03        7.77     21.65 o 
  -6   6  14       39.84       24.44     23.95 o 
  -5   6  14      103.54      122.11     29.44 o 
  -4   6  14     1771.47     1682.09     91.49 o 
  -3   6  14     1217.10     1187.04     74.00 o 
  -2   6  14     1877.82     1721.32     79.77 o 
  -1   6  14      449.98      412.56     47.31 o 
   0   6  14      647.70      582.73     57.06 o 
   1   6  14       36.76       26.15     22.70 o 
   2   6  14       77.17       79.98     27.46 o 
   3   6  14       22.77       27.16     23.70 o 
   4   6  14       23.21       26.81     24.62 o 
   5   6  14        9.13       15.28     26.12 o 
   6   6  14        1.43       19.88     29.75 o 
   7   6  14        6.68       14.25     30.26 o 
   8   6  14        1.27        0.00     37.63 o 
   9   6  14        0.78        4.84     40.61 o 
  10   6  14        0.80        5.99     41.83 o 
 -13   7  14       12.40       87.39     67.24 o 
 -12   7  14       17.69       51.63     56.39 o 
 -11   7  14        2.52       21.01     39.14 o 
 -10   7  14        0.65        2.43     31.90 o 
  -9   7  14      192.63      274.03     54.68 o 
  -8   7  14        8.40       20.96     29.21 o 
  -7   7  14      100.86      126.45     39.02 o 
  -6   7  14       85.93       82.52     32.38 o 
  -5   7  14      127.72      160.67     39.22 o 
  -4   7  14      473.52      447.68     58.92 o 
  -3   7  14        6.46        8.08     24.19 o 
  -2   7  14      363.46      384.34     48.97 o 
  -1   7  14      462.42      174.89    100.10 o 
   0   7  14     1529.81     1418.91     85.09 o 
   1   7  14       54.96       71.64     31.68 o 
   2   7  14      660.18      639.49     72.28 o 
   3   7  14        5.99        5.38     24.62 o 
   4   7  14       82.82      115.02     38.39 o 
   5   7  14      247.96      269.54     54.37 o 
   6   7  14        1.00        6.27     30.63 o 
   7   7  14       24.81       55.94     39.66 o 
   8   7  14       45.05       64.87     43.74 o 
   9   7  14       12.43        6.26     41.97 o 
  10   7  14        5.91      126.08    107.82 o 
 -12   8  14      112.77       83.15     49.42 o 
 -11   8  14      214.04      142.77     57.75 o 
 -10   8  14      318.41      341.61     75.73 o 
  -9   8  14        0.49       23.47     39.62 o 
  -8   8  14      802.07      914.48    110.16 o 
  -7   8  14        4.16       22.26     30.29 o 
  -6   8  14     1375.26     1300.31    107.09 o 
  -5   8  14      368.94      407.22     62.25 o 
  -4   8  14     2916.97     2704.96    124.12 o 
  -3   8  14      814.50      772.11     80.20 o 
  -2   8  14     2781.79     2836.53    110.44 o 
  -1   8  14       15.04       32.10     25.56 o 
   0   8  14     2513.07     2450.01    104.20 o 
   1   8  14       71.36       97.97     35.58 o 
   2   8  14      539.05      603.06     73.05 o 
   3   8  14      126.58      164.99     44.33 o 
   4   8  14      294.51      332.32     58.10 o 
   5   8  14      171.93      163.06     52.37 o 
   6   8  14       24.54       11.56     36.99 o 
   7   8  14        0.13        5.82     39.08 o 
   8   8  14       38.58       62.94     49.75 o 
   9   8  14        2.78       13.07     75.87 o 
 -11   9  14        3.95       31.54     59.00 o 
 -10   9  14      176.33      213.10     62.82 o 
  -9   9  14       34.63       40.96     45.36 o 
  -8   9  14       19.23        2.78     37.12 o 
  -7   9  14     1097.26      985.02    115.46 o 
  -6   9  14        1.79       38.52     38.27 o 
  -5   9  14     1721.79     1560.56    136.89 o 
  -4   9  14       96.87       63.19     34.35 o 
  -3   9  14     1163.32     1179.38    101.32 o 
  -2   9  14      245.61      292.01     53.59 o 
  -1   9  14       51.45       46.98     27.43 o 
   0   9  14      568.92      358.23     84.60 o 
   1   9  14        8.67       18.65     28.96 o 
   2   9  14       75.12      112.44     39.75 o 
   3   9  14        0.63        0.00     29.46 o 
   4   9  14      198.38      210.73     51.21 o 
   5   9  14        3.00        3.11     36.93 o 
   6   9  14      130.45      117.63     64.29 o 
   7   9  14       21.75       37.09     55.57 o 
   8   9  14       21.87        0.00     93.35 o 
 -10  10  14        8.47        0.00    107.82 o 
  -9  10  14       53.77       63.03     49.60 o 
  -8  10  14       72.03       30.75     45.77 o 
  -7  10  14       24.90       31.85     40.11 o 
  -6  10  14      497.58      533.69     89.77 o 
  -5  10  14        0.07       21.70     36.85 o 
  -4  10  14      672.10      728.45    100.42 o 
  -3  10  14       48.32       53.53     39.16 o 
  -2  10  14      511.73      539.61     84.33 o 
  -1  10  14      151.43      142.97     45.25 o 
   0  10  14      314.78      391.06     65.44 o 
   1  10  14      156.72      158.75     42.85 o 
   2  10  14       13.79       16.90     34.28 o 
   3  10  14       10.80       12.05     33.62 o 
   4  10  14       21.96       61.16     40.88 o 
   5  10  14        7.58        6.31     53.46 o 
   6  10  14        4.39        9.06     61.60 o 
   7  10  14        0.45       40.65     96.45 o 
  -7  11  14        0.20       42.85     47.51 o 
  -6  11  14        2.09        4.89     47.35 o 
  -5  11  14        0.53       23.23     42.17 o 
  -4  11  14      102.05      116.32     53.26 o 
  -3  11  14        0.09        2.42     37.29 o 
  -2  11  14      242.28      228.87     63.74 o 
  -1  11  14       36.68       43.03     42.10 o 
   0  11  14      321.71      276.37     79.09 o 
   1  11  14       14.57       21.55     38.93 o 
   2  11  14      128.02      147.49     59.09 o 
   3  11  14        1.07       50.83     41.90 o 
   4  11  14        2.82        0.00     46.38 o 
   5  11  14       30.46       54.67     58.11 o 
  -5  12  14        4.65        0.00     66.62 o 
  -4  12  14      458.82      577.30     98.16 o 
  -3  12  14       88.83       63.41     50.18 o 
  -2  12  14      224.31      240.94     70.01 o 
  -1  12  14       71.93       53.97     44.39 o 
   0  12  14      138.36      199.72     73.89 o 
   1  12  14       40.73       70.77     58.80 o 
   2  12  14      129.86       87.25     61.60 o 
   3  12  14        0.10       60.37     75.57 o 
 -15   0  15        4.52        0.00     69.24 o 
 -13   0  15        7.51        0.00     54.49 o 
 -11   0  15        1.37        5.68     44.83 o 
  -9   0  15      342.91      318.22     82.89 o 
  -7   0  15       46.54       38.63     22.40 o 
  -5   0  15     1009.49     1056.04     66.94 o 
  -3   0  15     3090.96     2997.47    100.29 o 
  -1   0  15      299.22      318.95     43.45 o 
   1   0  15     5913.13     5756.00    134.26 o 
   3   0  15     1069.80     1196.85    103.64 o 
   5   0  15       26.51       62.36     36.10 o 
   7   0  15      133.39      151.03     53.43 o 
   9   0  15       80.84       79.84     48.37 o 
  11   0  15       22.65       74.25     67.27 o 
 -15   1  15        4.81        0.00     52.30 o 
 -14   1  15       24.15       25.48     45.12 o 
 -13   1  15       25.46       10.65     36.61 o 
 -12   1  15        3.94        0.00     32.18 o 
 -11   1  15       27.80       31.76     33.50 o 
 -10   1  15        0.14       13.28     29.62 o 
  -9   1  15        7.03       22.41     25.14 o 
  -8   1  15        8.93       19.54     20.74 o 
  -7   1  15      113.20      170.54     32.43 o 
  -6   1  15       77.91      142.75     25.89 o 
  -5   1  15     1528.75     1454.65     53.47 o 
  -4   1  15     3587.97     3420.81     75.16 o 
  -3   1  15     3920.68     3211.32    351.27 o 
  -2   1  15     7498.37     7306.10    109.37 o 
  -1   1  15     1010.75      969.11     43.91 o 
   0   1  15     1478.01     1348.04     48.28 o 
   1   1  15      538.77      582.98     37.40 o 
   2   1  15     3058.04     2890.09     92.89 o 
   3   1  15       12.19       17.77     17.97 o 
   4   1  15      523.10      536.00     55.38 o 
   5   1  15      493.42      484.56     54.62 o 
   6   1  15        4.43        0.00     20.31 o 
   7   1  15      316.57      330.71     50.76 o 
   8   1  15       99.51      137.03     38.38 o 
   9   1  15        1.88       16.09     30.67 o 
  10   1  15       80.79        2.67     39.44 o 
  11   1  15       26.48        4.05     47.14 o 
 -15   2  15        1.81        0.00     50.09 o 
 -14   2  15      114.52       89.59     52.65 o 
 -13   2  15        0.88        0.00     39.79 o 
 -12   2  15       32.19       57.59     39.29 o 
 -11   2  15       24.14        2.01     31.44 o 
 -10   2  15     1350.77     1371.63    103.43 o 
  -9   2  15      307.38      311.19     51.92 o 
  -8   2  15     1963.46     2060.40     87.16 o 
  -7   2  15       17.20       51.98     21.43 o 
  -6   2  15     4707.11     2943.98    833.99 o 
  -5   2  15      791.53      848.44     51.83 o 
  -4   2  15    15564.10    15684.38    186.27 o 
  -3   2  15      615.92      578.45     35.87 o 
  -2   2  15    14598.75    14515.09    223.05 o 
  -1   2  15       76.38       60.34     15.74 o 
   0   2  15     5928.72     5737.09     98.95 o 
   1   2  15       24.55       11.15     12.46 o 
   2   2  15     4420.12     4294.37     98.88 o 
   3   2  15       34.26       34.32     20.16 o 
   4   2  15      420.24      448.41     50.61 o 
   5   2  15        5.56       15.29     21.37 o 
   6   2  15      485.34      501.78     57.91 o 
   7   2  15       14.08       65.76     28.40 o 
   8   2  15       55.54      130.46     44.84 o 
   9   2  15        0.14        0.00     30.25 o 
  10   2  15       17.29       28.41     42.00 o 
  11   2  15        0.01        0.00     45.95 o 
 -15   3  15        1.58       92.12     72.43 o 
 -14   3  15       86.55       78.93     54.70 o 
 -13   3  15       44.95       76.95     48.49 o 
 -12   3  15        6.58        3.37     31.57 o 
 -11   3  15       11.35        0.00     30.40 o 
 -10   3  15        4.51       11.32     26.75 o 
  -9   3  15       12.65       17.35     23.40 o 
  -8   3  15      248.45      178.76     35.54 o 
  -7   3  15       30.53       43.82     21.77 o 
  -6   3  15      171.25      177.98     32.84 o 
  -5   3  15     1164.83     1089.01     57.46 o 
  -4   3  15        0.64        6.06     14.39 o 
  -3   3  15     8072.35     7393.56    197.91 o 
  -2   3  15       44.89       47.29     16.99 o 
  -1   3  15     5540.75     5371.28     96.62 o 
   0   3  15       57.84       55.12     17.11 o 
   1   3  15     1312.80     1212.36     57.44 o 
   2   3  15     1967.04     2041.38     71.19 o 
   3   3  15       56.32       65.72     23.02 o 
   4   3  15      345.37      353.93     46.28 o 
   5   3  15        5.13       19.33     27.96 o 
   6   3  15       34.07       57.79     31.11 o 
   7   3  15        1.36       26.21     28.12 o 
   8   3  15       76.76       78.36     37.53 o 
   9   3  15       18.49       53.58     37.31 o 
  10   3  15       51.89       58.78     47.98 o 
  11   3  15       17.44       38.35     56.23 o 
 -14   4  15        5.47       79.09     55.39 o 
 -13   4  15        0.25        0.00     35.04 o 
 -12   4  15       17.68        0.00     29.18 o 
 -11   4  15       14.49        4.58     30.75 o 
 -10   4  15        6.49       14.07     27.43 o 
  -9   4  15        1.62        0.00     20.88 o 
  -8   4  15       25.42       44.68     24.07 o 
  -7   4  15       66.64       89.62     27.22 o 
  -6   4  15      113.34      110.28     27.99 o 
  -5   4  15        8.16        7.70     16.94 o 
  -4   4  15      203.31      233.65     32.20 o 
  -3   4  15     1191.80     1154.25     59.14 o 
  -2   4  15      689.96      720.64     51.61 o 
  -1   4  15     2382.92     2159.10     83.98 o 
   0   4  15      485.39      480.15     37.39 o 
   1   4  15     1654.87     1604.85     70.89 o 
   2   4  15      342.06      330.50     42.44 o 
   3   4  15      366.52      395.44     53.22 o 
   4   4  15       49.67       75.63     29.42 o 
   5   4  15        5.94       27.23     24.49 o 
   6   4  15        7.25       12.08     27.15 o 
   7   4  15      131.28       96.43     38.40 o 
   8   4  15        1.24        5.81     30.85 o 
   9   4  15       25.89        0.00     40.65 o 
  10   4  15        4.27        4.52     45.37 o 
  11   4  15        6.91      124.35    103.34 o 
 -14   5  15       14.58       25.94     43.61 o 
 -13   5  15        2.92        0.00     36.05 o 
 -12   5  15       38.54       65.71     38.91 o 
 -11   5  15       48.15       54.66     36.31 o 
 -10   5  15        8.35        6.72     26.33 o 
  -9   5  15      238.78      245.03     45.93 o 
  -8   5  15        0.91       19.38     23.08 o 
  -7   5  15       40.69       68.85     26.29 o 
  -6   5  15      365.86      223.17     79.94 o 
  -5   5  15       16.05        9.98     19.89 o 
  -4   5  15      331.64      337.46     43.67 o 
  -3   5  15     1415.61     1323.99     64.75 o 
  -2   5  15     4203.93     2819.11    681.81 o 
  -1   5  15      426.58      432.92     47.31 o 
   0   5  15     3897.70     3686.78    109.83 o 
   1   5  15      510.57      519.71     60.63 o 
   2   5  15      953.46      959.49     70.65 o 
   3   5  15       15.16       37.75     23.90 o 
   4   5  15       14.55       17.93     23.31 o 
   5   5  15      203.31      290.80     52.58 o 
   6   5  15      575.54      644.36     76.66 o 
   7   5  15       15.14       31.69     31.85 o 
   8   5  15      270.13      260.96     55.12 o 
   9   5  15       14.81       36.65     47.46 o 
  10   5  15        1.04        2.03     44.87 o 
 -13   6  15        0.32        0.00     43.70 o 
 -12   6  15       57.88      109.93     46.33 o 
 -11   6  15        5.93        4.98     31.40 o 
 -10   6  15      211.85      166.62     42.05 o 
  -9   6  15      229.95      171.96     41.40 o 
  -8   6  15     1264.71     1271.27     93.30 o 
  -7   6  15      130.19       94.57     30.38 o 
  -6   6  15      857.15      971.62     77.32 o 
  -5   6  15      743.05      764.75     67.05 o 
  -4   6  15     2372.38     2439.85    108.80 o 
  -3   6  15      391.85      421.53     49.33 o 
  -2   6  15     7199.55     6634.95    333.91 o 
  -1   6  15     1576.59     1655.23     80.14 o 
   0   6  15     5240.16     4925.71    133.28 o 
   1   6  15      386.56      400.17     55.93 o 
   2   6  15     1291.94     1336.05     92.55 o 
   3   6  15        0.52       16.85     22.21 o 
   4   6  15      200.25      232.09     47.14 o 
   5   6  15      185.44      180.73     44.76 o 
   6   6  15      106.26      162.31     45.13 o 
   7   6  15        3.07        5.56     31.05 o 
   8   6  15       80.71      145.70     54.59 o 
   9   6  15       25.46       40.20     47.97 o 
  10   6  15        8.14       21.96     59.44 o 
 -13   7  15       23.60       63.44     62.43 o 
 -12   7  15        5.31        0.00     43.11 o 
 -11   7  15       44.23       33.42     40.77 o 
 -10   7  15       55.85       50.84     35.13 o 
  -9   7  15       27.19        0.00     28.87 o 
  -8   7  15      263.39      255.41     58.69 o 
  -7   7  15      496.13      458.67     66.17 o 
  -6   7  15        1.18        8.10     25.42 o 
  -5   7  15     1201.69     1287.57    100.99 o 
  -4   7  15      287.64      221.26     46.07 o 
  -3   7  15     1160.62     1247.76     96.53 o 
  -2   7  15     1920.41     1889.47     91.54 o 
  -1   7  15     2184.93     1987.25    141.26 o 
   0   7  15       57.35       73.30     28.24 o 
   1   7  15      570.62      508.15     64.56 o 
   2   7  15       85.57       76.16     32.12 o 
   3   7  15      492.09      575.74     71.04 o 
   4   7  15      178.37      198.09     53.94 o 
   5   7  15        8.10       27.29     30.64 o 
   6   7  15      225.85      202.84     51.02 o 
   7   7  15       92.38       60.04     41.25 o 
   8   7  15       36.69       45.71     44.58 o 
   9   7  15       20.60       31.34     45.73 o 
 -12   8  15        7.74        0.08     56.77 o 
 -11   8  15       82.20       75.31     47.52 o 
 -10   8  15       11.69        1.82     40.26 o 
  -9   8  15       53.17      106.04     48.62 o 
  -8   8  15        4.81        9.20     31.15 o 
  -7   8  15        0.55        1.03     28.10 o 
  -6   8  15      243.62      276.59     54.75 o 
  -5   8  15      112.42       76.63     35.54 o 
  -4   8  15      885.62      949.93     90.86 o 
  -3   8  15        0.61        0.97     27.34 o 
  -2   8  15     1111.98     1211.71     98.63 o 
  -1   8  15      228.65      110.76     70.04 o 
   0   8  15      536.14      524.80     68.67 o 
   1   8  15       85.78      110.25     38.78 o 
   2   8  15      238.20      248.42     51.03 o 
   3   8  15      426.37      466.52     68.53 o 
   4   8  15      153.51      225.14     59.36 o 
   5   8  15      299.29      352.03     71.98 o 
   6   8  15       75.83       78.28     58.53 o 
   7   8  15        1.29       17.04     41.05 o 
   8   8  15        5.22       57.03     47.91 o 
 -11   9  15        1.48        0.00     66.90 o 
 -10   9  15        0.48       20.63     44.82 o 
  -9   9  15       41.34       23.21     41.10 o 
  -8   9  15        1.60        0.00     34.82 o 
  -7   9  15        5.17       33.85     38.53 o 
  -6   9  15       18.05        5.03     32.25 o 
  -5   9  15       88.96      131.24     41.76 o 
  -4   9  15      155.70      166.91     47.01 o 
  -3   9  15      128.53      146.02     43.67 o 
  -2   9  15      426.79      450.24     67.17 o 
  -1   9  15        0.31        0.00     25.71 o 
   0   9  15      222.04      304.21     56.26 o 
   1   9  15        0.68       22.80     31.44 o 
   2   9  15      649.42      694.66     82.94 o 
   3   9  15       27.42       56.23     35.36 o 
   4   9  15      465.82      447.72     79.96 o 
   5   9  15        3.13       31.20     41.04 o 
   6   9  15       45.80       54.44     55.07 o 
   7   9  15        1.31        0.00     48.43 o 
  -9  10  15        3.01        0.00     44.97 o 
  -8  10  15       91.00       84.05     53.85 o 
  -7  10  15        3.20       21.75     43.12 o 
  -6  10  15      404.88      486.73     87.02 o 
  -5  10  15      284.76      268.38     67.31 o 
  -4  10  15     1354.55     1281.30    131.67 o 
  -3  10  15      237.38      264.66     64.25 o 
  -2  10  15     1224.98     1406.47    132.48 o 
  -1  10  15      161.46      167.69     48.11 o 
   0  10  15      463.45      594.28     79.75 o 
   1  10  15       87.03      127.86     44.92 o 
   2  10  15      354.86      360.53     65.85 o 
   3  10  15        2.07       30.14     36.36 o 
   4  10  15        6.03        2.72     42.81 o 
   5  10  15       18.92       65.18     65.43 o 
   6  10  15        5.71       18.28     55.11 o 
  -7  11  15        1.68        0.00     44.24 o 
  -6  11  15        3.36        0.00     40.30 o 
  -5  11  15      221.65      190.75     60.61 o 
  -4  11  15       99.84       65.10     47.40 o 
  -3  11  15      639.91      576.51     93.54 o 
  -2  11  15        0.13        9.72     41.55 o 
  -1  11  15      606.30      776.88    123.77 o 
   0  11  15       40.33       85.96     53.93 o 
   1  11  15      225.63      280.25     69.99 o 
   2  11  15       11.15       56.82     42.72 o 
   3  11  15       30.92       31.19     44.26 o 
   4  11  15       12.07        8.48     55.56 o 
  -5  12  15       29.76       43.40    114.36 o 
  -4  12  15      198.89      253.11     80.73 o 
  -3  12  15        3.99        0.00     37.94 o 
  -2  12  15      544.29      593.80    101.51 o 
  -1  12  15       89.08      114.80     59.35 o 
   0  12  15      195.20      188.37     75.06 o 
   1  12  15      130.81      105.04     58.39 o 
   2  12  15      220.76      312.28     88.59 o 
 -14   0  16       10.66       79.45     72.91 o 
 -12   0  16      696.29      691.09    136.63 o 
 -10   0  16      124.21      116.74     57.67 o 
  -8   0  16      977.21     1042.98    138.30 o 
  -6   0  16     1345.99     1332.10     77.84 o 
  -4   0  16     9858.09     6139.45   2488.99 o 
  -2   0  16     4599.83     4084.45    143.49 o 
   0   0  16     3717.53     3330.96    117.19 o 
   2   0  16    11208.34    10708.97    259.16 o 
   4   0  16     7868.50     7642.14    238.45 o 
   6   0  16       86.55      118.21     48.17 o 
   8   0  16       90.57       99.70     51.37 o 
  10   0  16        0.72       44.74     60.67 o 
 -15   1  16       20.99       14.17     76.39 o 
 -14   1  16        4.64       22.99     43.59 o 
 -13   1  16        1.77        0.00     34.48 o 
 -12   1  16       45.71       46.90     37.25 o 
 -11   1  16        4.20       10.20     32.80 o 
 -10   1  16       34.28       91.57     38.88 o 
  -9   1  16      867.85      870.53     95.21 o 
  -8   1  16       31.99       36.10     24.16 o 
  -7   1  16      833.90      806.28     61.99 o 
  -6   1  16      243.21      279.00     34.05 o 
  -5   1  16      908.54      766.87    127.52 o 
  -4   1  16      555.51      634.48     40.98 o 
  -3   1  16     2643.12     2591.61     72.38 o 
  -2   1  16      536.47      587.51     40.09 o 
  -1   1  16      284.27      267.84     28.53 o 
   0   1  16     1035.46     1041.42     47.56 o 
   1   1  16      616.65      633.79     45.92 o 
   2   1  16     1550.98     1450.69     71.79 o 
   3   1  16     1792.40     1668.15     77.14 o 
   4   1  16     4032.31     4051.40    123.59 o 
   5   1  16        3.26       12.68     23.49 o 
   6   1  16       69.69       96.99     31.85 o 
   7   1  16       14.57       25.78     25.52 o 
   8   1  16      313.20      382.81     59.17 o 
   9   1  16       16.06       28.98     32.03 o 
  10   1  16       88.50      141.56     53.69 o 
  11   1  16        3.28        0.00     47.77 o 
 -15   2  16        0.61        0.00     69.90 o 
 -14   2  16       12.17       70.32     51.06 o 
 -13   2  16       38.56       44.29     41.77 o 
 -12   2  16        2.87        6.19     35.66 o 
 -11   2  16      102.80       58.05     48.43 o 
 -10   2  16        9.73       20.08     32.97 o 
  -9   2  16       78.14      112.03     35.54 o 
  -8   2  16        2.94       19.82     20.74 o 
  -7   2  16       44.72       42.87     22.04 o 
  -6   2  16       20.82       26.57     17.41 o 
  -5   2  16      415.50      422.50     40.06 o 
  -4   2  16       10.76        3.46     14.19 o 
  -3   2  16      317.15      265.95     32.84 o 
  -2   2  16       67.64       88.97     19.42 o 
  -1   2  16     1577.21     1208.67    153.59 o 
   0   2  16      125.18      171.75     24.58 o 
   1   2  16     1318.99     1245.34     58.12 o 
   2   2  16      677.76      603.33     54.48 o 
   3   2  16     1388.08     1476.70     78.96 o 
   4   2  16       28.06       21.21     20.61 o 
   5   2  16       42.64       85.82     29.57 o 
   6   2  16      455.42      434.92     56.98 o 
   7   2  16      663.85      701.13     81.69 o 
   8   2  16       11.82       31.07     33.78 o 
   9   2  16      343.92      324.76     61.54 o 
  10   2  16       30.69       38.90     38.48 o 
  11   2  16        0.50       69.37     69.24 o 
 -14   3  16       52.46       13.54     51.58 o 
 -13   3  16        4.80       27.66     43.28 o 
 -12   3  16        4.42        1.04     35.92 o 
 -11   3  16       46.11       31.08     31.31 o 
 -10   3  16      170.35      147.83     43.05 o 
  -9   3  16        2.67        7.73     23.19 o 
  -8   3  16        9.32       10.87     20.41 o 
  -7   3  16      163.57      151.19     33.07 o 
  -6   3  16        0.60        5.89     18.09 o 
  -5   3  16        4.85        6.94     14.83 o 
  -4   3  16      875.21      852.15     56.05 o 
  -3   3  16      449.38      421.06     40.07 o 
  -2   3  16     5115.93     5146.42    120.72 o 
  -1   3  16     1542.75     1562.95     55.52 o 
   0   3  16     3407.05     3321.32     80.28 o 
   1   3  16      596.23      605.93     47.43 o 
   2   3  16     1368.48     1403.16     74.24 o 
   3   3  16        1.13        9.61     19.17 o 
   4   3  16      495.65      564.51     64.58 o 
   5   3  16       19.61       28.43     28.95 o 
   6   3  16     1036.28     1066.09     95.99 o 
   7   3  16       75.38       57.42     33.02 o 
   8   3  16     1008.62      978.21     98.73 o 
   9   3  16       34.78      121.13     45.69 o 
  10   3  16      256.78      198.51     66.11 o 
  11   3  16        0.26       45.13     86.12 o 
 -14   4  16      143.43      133.52     63.49 o 
 -13   4  16       30.81       66.40     51.07 o 
 -12   4  16       33.06       11.39     34.77 o 
 -11   4  16        0.21        0.00     28.32 o 
 -10   4  16      379.23      404.33     62.39 o 
  -9   4  16        0.29        9.54     23.60 o 
  -8   4  16       44.78       72.59     27.45 o 
  -7   4  16       77.57      112.90     31.38 o 
  -6   4  16       98.43       77.48     27.06 o 
  -5   4  16       40.69       33.00     20.03 o 
  -4   4  16     2729.83     2730.72     85.45 o 
  -3   4  16       13.53       20.98     17.83 o 
  -2   4  16    14342.57    14415.92    246.38 o 
  -1   4  16      405.07      413.89     40.60 o 
   0   4  16     8011.08     7589.01    135.60 o 
   1   4  16      109.98      130.39     29.59 o 
   2   4  16     3376.64     3282.29    124.06 o 
   3   4  16       19.20       40.69     26.55 o 
   4   4  16      162.98      222.85     45.58 o 
   5   4  16       26.08        0.00     23.67 o 
   6   4  16      507.69      531.35     71.39 o 
   7   4  16       15.82       24.88     30.20 o 
   8   4  16      239.47      217.56     54.13 o 
   9   4  16        2.84        4.33     42.26 o 
  10   4  16       11.74       44.41     50.12 o 
 -14   5  16        2.09       20.86     69.11 o 
 -13   5  16       17.96        0.00     39.89 o 
 -12   5  16       88.90      102.58     48.55 o 
 -11   5  16       58.01      101.57     42.09 o 
 -10   5  16        2.76       20.63     27.63 o 
  -9   5  16      261.12      206.28     42.13 o 
  -8   5  16       76.03      119.99     34.65 o 
  -7   5  16       42.37       40.55     26.06 o 
  -6   5  16      308.30      231.54     50.38 o 
  -5   5  16       24.04       20.48     20.97 o 
  -4   5  16      117.93      135.94     30.40 o 
  -3   5  16       65.55       49.91     20.69 o 
  -2   5  16      201.49      209.79     36.11 o 
  -1   5  16     3779.69     3505.97    117.06 o 
   0   5  16       77.70       69.12     24.90 o 
   1   5  16     1160.00     1163.17     87.14 o 
   2   5  16      515.16      609.00     58.94 o 
   3   5  16      302.55      322.65     52.40 o 
   4   5  16       84.53      101.36     32.99 o 
   5   5  16      109.79      101.85     36.89 o 
   6   5  16      110.76      157.13     43.14 o 
   7   5  16       35.49       12.04     33.51 o 
   8   5  16      254.56      278.48     59.48 o 
   9   5  16        5.62       10.05     44.11 o 
  10   5  16       57.23       31.98     55.60 o 
 -13   6  16       22.86       27.82     43.57 o 
 -12   6  16        8.10       28.40     42.24 o 
 -11   6  16        3.18       15.50     31.78 o 
 -10   6  16       21.00       66.27     32.38 o 
  -9   6  16        3.90        8.03     26.56 o 
  -8   6  16       11.54       22.45     27.14 o 
  -7   6  16        2.40        8.42     23.02 o 
  -6   6  16        3.77        0.00     19.51 o 
  -5   6  16      106.73       62.43     30.32 o 
  -4   6  16        2.49       24.96     30.39 o 
  -3   6  16       96.69      121.30     31.37 o 
  -2   6  16     1188.50      864.78    196.78 o 
  -1   6  16      805.14      809.96     67.83 o 
   0   6  16      155.07      145.37     37.18 o 
   1   6  16     1090.01     1086.08     89.17 o 
   2   6  16        6.65        6.75     25.16 o 
   3   6  16      280.75      367.49     66.60 o 
   4   6  16       40.76       46.34     32.11 o 
   5   6  16      324.29      393.46     63.81 o 
   6   6  16      213.56      210.81     51.73 o 
   7   6  16      219.76      237.95     52.25 o 
   8   6  16        0.06       13.63     42.44 o 
   9   6  16        2.56        0.00     43.96 o 
 -12   7  16        1.34        0.00     45.40 o 
 -11   7  16       11.07        8.03     34.49 o 
 -10   7  16        0.54       22.78     32.19 o 
  -9   7  16       44.75       49.43     32.61 o 
  -8   7  16        7.62        4.31     29.39 o 
  -7   7  16      257.89      237.91     56.00 o 
  -6   7  16       12.46        7.48     25.42 o 
  -5   7  16      181.23      184.98     44.31 o 
  -4   7  16      114.92      103.66     37.86 o 
  -3   7  16       46.87       74.93     32.05 o 
  -2   7  16      260.15      286.90     45.13 o 
  -1   7  16       37.69       37.60     24.88 o 
   0   7  16      960.71      843.05     82.75 o 
   1   7  16      266.33      284.91     51.53 o 
   2   7  16     1240.09     1325.92    103.35 o 
   3   7  16      203.37      184.29     53.23 o 
   4   7  16     1191.74     1202.35    120.09 o 
   5   7  16       31.65       25.98     36.66 o 
   6   7  16      615.58      725.55     88.54 o 
   7   7  16       31.20       29.74     43.48 o 
   8   7  16      147.24      152.61     58.16 o 
   9   7  16        9.70        8.96    101.62 o 
 -12   8  16       81.89      194.63    113.33 o 
 -11   8  16       13.59       35.59     42.21 o 
 -10   8  16       31.49       33.67     44.80 o 
  -9   8  16        9.57       20.55     40.38 o 
  -8   8  16       73.97      121.89     43.19 o 
  -7   8  16       15.38       16.36     29.77 o 
  -6   8  16      157.59      257.68     55.12 o 
  -5   8  16      256.11      257.39     52.72 o 
  -4   8  16     1226.41     1316.48    107.00 o 
  -3   8  16     1120.00      980.93     92.44 o 
  -2   8  16     1255.17     1308.25    104.34 o 
  -1   8  16       36.33       29.51     25.12 o 
   0   8  16     1303.18     1341.02    106.57 o 
   1   8  16      364.37      396.93     61.58 o 
   2   8  16      833.00      850.57     88.52 o 
   3   8  16      120.46      231.28     58.85 o 
   4   8  16      425.34      442.04     77.79 o 
   5   8  16       29.73       62.79     43.91 o 
   6   8  16      195.74      138.83     58.47 o 
   7   8  16       14.27       27.58     52.57 o 
 -11   9  16        0.81        0.00    113.67 o 
 -10   9  16        1.08        6.90     46.82 o 
  -9   9  16       56.68       70.07     50.15 o 
  -8   9  16        0.86        0.00     39.75 o 
  -7   9  16      167.84      173.34     57.26 o 
  -6   9  16        0.10       26.30     37.15 o 
  -5   9  16      416.49      445.23     70.18 o 
  -4   9  16        0.22       30.61     32.31 o 
  -3   9  16      714.91      757.96     85.20 o 
  -2   9  16        3.62        9.90     29.28 o 
  -1   9  16      596.45      322.89    137.03 o 
   0   9  16       26.48       47.78     33.78 o 
   1   9  16      289.72      277.49     55.29 o 
   2   9  16        1.30       29.10     31.57 o 
   3   9  16        9.81       37.52     37.49 o 
   4   9  16       98.90      147.95     56.18 o 
   5   9  16        5.28       15.20     41.55 o 
   6   9  16      117.90      183.95     76.23 o 
   7   9  16        0.17        0.00     73.72 o 
  -9  10  16        9.63       42.26     55.35 o 
  -8  10  16       23.85       23.76     49.05 o 
  -7  10  16        0.62       20.22     46.09 o 
  -6  10  16        0.49        0.00     32.69 o 
  -5  10  16       61.51       50.30     40.97 o 
  -4  10  16      179.11      136.06     52.13 o 
  -3  10  16        0.20        0.00     32.93 o 
  -2  10  16      297.06      290.49     58.23 o 
  -1  10  16       27.56       60.40     40.46 o 
   0  10  16      241.64      238.50     56.19 o 
   1  10  16      140.77      185.19     50.88 o 
   2  10  16      145.58      130.85     48.14 o 
   3  10  16      178.35      212.72     56.20 o 
   4  10  16       88.55       83.93     52.65 o 
   5  10  16       23.30        0.00     54.42 o 
  -7  11  16       19.32       48.91    108.51 o 
  -6  11  16        4.28        0.00     40.37 o 
  -5  11  16       20.00        0.00     39.14 o 
  -4  11  16       21.00        4.03     42.22 o 
  -3  11  16       34.17       63.12     43.54 o 
  -2  11  16      113.87      167.76     57.88 o 
  -1  11  16       16.67       36.34     48.31 o 
   0  11  16      275.79      283.51     81.34 o 
   1  11  16        4.68       24.27     45.61 o 
   2  11  16      466.70      502.50     79.14 o 
   3  11  16       20.49       16.24     44.90 o 
   4  11  16      204.71      174.69     87.86 o 
  -5  12  16        5.02        0.00    109.89 o 
  -4  12  16      101.91       32.38    119.53 o 
  -3  12  16        0.14       24.46    103.69 o 
  -2  12  16      378.47      366.80    104.93 o 
  -1  12  16      150.74      216.70     85.63 o 
   0  12  16      267.27      524.55    128.49 o 
   1  12  16      104.47      173.75    115.40 o 
 -15   0  17      142.09       87.15    127.11 o 
 -13   0  17       26.97       20.21     60.37 o 
 -11   0  17       49.86       56.69     57.37 o 
  -9   0  17       68.30       59.40     50.03 o 
  -7   0  17       51.76       38.67     31.38 o 
  -5   0  17      273.23      283.12     43.79 o 
  -3   0  17      436.27      504.45     55.10 o 
  -1   0  17      258.03      347.00     46.91 o 
   1   0  17        3.33        5.15     23.44 o 
   3   0  17     3146.82     3004.50    148.64 o 
   5   0  17     2233.13     2019.42    133.87 o 
   7   0  17     1061.51     1142.93    132.17 o 
   9   0  17      610.43      597.88    103.40 o 
  11   0  17       18.90       29.28     95.42 o 
 -15   1  17       45.49       35.82    119.88 o 
 -14   1  17        3.26        0.00     43.02 o 
 -13   1  17       32.97       41.33     44.62 o 
 -12   1  17      365.41      327.20     69.44 o 
 -11   1  17       95.56       76.61     40.98 o 
 -10   1  17        1.59        9.35     30.45 o 
  -9   1  17       49.06       34.05     30.27 o 
  -8   1  17        0.13        0.00     24.87 o 
  -7   1  17      506.04      549.34     53.82 o 
  -6   1  17      111.97      165.52     27.84 o 
  -5   1  17       59.92       64.27     19.43 o 
  -4   1  17        7.38        5.46     15.91 o 
  -3   1  17      450.76      487.64     37.59 o 
  -2   1  17      654.47      679.41     43.83 o 
  -1   1  17        6.20       35.25     15.03 o 
   0   1  17      976.25      867.81     47.59 o 
   1   1  17      209.79      197.36     33.27 o 
   2   1  17     3388.60     3040.31    101.94 o 
   3   1  17        3.15        9.63     19.03 o 
   4   1  17     2079.53     2009.34     91.29 o 
   5   1  17        6.03       17.58     23.27 o 
   6   1  17     1660.49     1763.15    100.78 o 
   7   1  17      360.61      275.06     48.62 o 
   8   1  17      517.79      582.23     71.51 o 
   9   1  17        0.08        0.00     31.89 o 
  10   1  17      139.46      161.08     59.45 o 
  11   1  17        4.62        0.00     73.72 o 
 -14   2  17      209.08      199.53     71.00 o 
 -13   2  17       50.79       78.63     47.72 o 
 -12   2  17      674.29      657.06     95.99 o 
 -11   2  17       18.50        5.59     32.84 o 
 -10   2  17     1624.43     1500.60    129.27 o 
  -9   2  17       10.41        6.71     23.63 o 
  -8   2  17      301.02      384.67     49.49 o 
  -7   2  17      615.20      586.99     55.34 o 
  -6   2  17      571.16      490.70     65.32 o 
  -5   2  17      711.69      665.52     50.96 o 
  -4   2  17     2685.17     2607.81     81.96 o 
  -3   2  17      139.06      144.90     26.67 o 
  -2   2  17     2462.52     2464.89     83.20 o 
  -1   2  17       75.10       74.37     17.57 o 
   0   2  17     5051.33     4940.55    177.75 o 
   1   2  17       96.22      109.43     24.12 o 
   2   2  17     3500.33     3312.54    106.30 o 
   3   2  17        0.27        0.00     20.02 o 
   4   2  17     1230.54     1395.67     88.44 o 
   5   2  17       13.49        9.71     21.86 o 
   6   2  17      236.04      290.29     47.49 o 
   7   2  17        7.02       36.65     31.57 o 
   8   2  17      167.99      150.54     52.18 o 
   9   2  17        0.96        8.38     35.11 o 
  10   2  17       46.94       78.96     43.87 o 
  11   2  17        3.53       88.87     97.14 o 
 -14   3  17        0.35       13.07     48.81 o 
 -13   3  17      105.90      158.48     60.64 o 
 -12   3  17        2.18        0.00     38.20 o 
 -11   3  17       42.53       13.04     35.37 o 
 -10   3  17        0.10        4.88     27.25 o 
  -9   3  17      212.76      222.47     42.85 o 
  -8   3  17       45.90       22.83     23.37 o 
  -7   3  17      578.17      527.15     56.40 o 
  -6   3  17       19.61       17.61     20.47 o 
  -5   3  17      912.09      991.62     69.91 o 
  -4   3  17      227.09      245.36     33.42 o 
  -3   3  17       13.49       13.15     16.43 o 
  -2   3  17       14.78       19.14     17.63 o 
  -1   3  17      365.90      340.59     37.20 o 
   0   3  17      977.43     1055.04     58.71 o 
   1   3  17      639.23      619.42     49.76 o 
   2   3  17     1704.33     1675.34     79.95 o 
   3   3  17      943.36      935.77     72.13 o 
   4   3  17      421.92      401.81     58.54 o 
   5   3  17        4.70       18.61     28.64 o 
   6   3  17      133.18      171.76     43.99 o 
   7   3  17       69.17       81.31     38.52 o 
   8   3  17      291.95      312.38     59.53 o 
   9   3  17       46.70       49.02     37.69 o 
  10   3  17      144.99      137.18     60.32 o 
 -14   4  17       16.72       25.25     53.16 o 
 -13   4  17       15.81       27.53     48.61 o 
 -12   4  17        0.10       10.82     37.98 o 
 -11   4  17       16.06        0.00     29.78 o 
 -10   4  17        0.12       18.53     31.12 o 
  -9   4  17       21.71       31.29     25.86 o 
  -8   4  17        0.25        2.27     22.80 o 
  -7   4  17       60.86       71.30     27.15 o 
  -6   4  17      108.60      117.20     30.27 o 
  -5   4  17      278.30      189.00     64.74 o 
  -4   4  17        1.61       16.31     16.54 o 
  -3   4  17       39.63       39.45     19.71 o 
  -2   4  17        9.07       19.46     16.53 o 
  -1   4  17      925.61      948.03     60.33 o 
   0   4  17       36.90       49.16     25.78 o 
   1   4  17     1025.27      895.74     75.51 o 
   2   4  17       70.63       66.63     27.62 o 
   3   4  17      554.81      539.83     64.94 o 
   4   4  17        0.09       16.15     25.22 o 
   5   4  17      355.60      402.47     61.77 o 
   6   4  17       15.71       27.81     29.18 o 
   7   4  17      750.15      830.02     91.68 o 
   8   4  17        6.36        2.55     35.32 o 
   9   4  17      280.49      258.99     69.36 o 
  10   4  17       89.25        0.00     49.75 o 
 -14   5  17       57.46       10.33     90.94 o 
 -13   5  17       24.95       26.56     48.46 o 
 -12   5  17       33.72       17.53     37.17 o 
 -11   5  17       61.95       99.45     42.18 o 
 -10   5  17       14.41       14.57     28.08 o 
  -9   5  17      252.12      252.10     47.75 o 
  -8   5  17        5.16        0.00     22.82 o 
  -7   5  17      138.20      173.61     38.95 o 
  -6   5  17       38.34       55.35     25.93 o 
  -5   5  17       45.68       73.79     26.19 o 
  -4   5  17      158.39      165.84     32.99 o 
  -3   5  17      446.01      434.47     49.57 o 
  -2   5  17       61.06       32.20     24.80 o 
  -1   5  17      861.77      854.98     67.84 o 
   0   5  17     1971.38     1847.32     93.99 o 
   1   5  17      575.25      538.11     64.16 o 
   2   5  17     1706.16     1603.71    116.72 o 
   3   5  17      313.09      321.16     52.47 o 
   4   5  17     1056.23      780.66    146.46 o 
   5   5  17       11.99       46.43     31.58 o 
   6   5  17     1046.88     1227.08    107.85 o 
   7   5  17        9.02       42.93     34.43 o 
   8   5  17     1285.34     1371.42    124.97 o 
   9   5  17        7.34        8.81     46.46 o 
  10   5  17      101.24      120.56    125.04 o 
 -13   6  17        0.35        0.00     45.77 o 
 -12   6  17      146.50      183.53     57.38 o 
 -11   6  17       12.03        0.00     32.68 o 
 -10   6  17      209.80      230.82     49.34 o 
  -9   6  17       84.99       86.43     34.80 o 
  -8   6  17       52.29       35.79     27.89 o 
  -7   6  17      181.59      172.81     39.86 o 
  -6   6  17      449.70      497.04     66.16 o 
  -5   6  17       18.48       34.83     27.43 o 
  -4   6  17      906.63      997.70     99.62 o 
  -3   6  17        0.13        0.00     22.43 o 
  -2   6  17      569.28      647.27     62.97 o 
  -1   6  17      312.97      291.78     44.30 o 
   0   6  17     1582.11     1542.78    100.62 o 
   1   6  17      205.56      205.76     43.56 o 
   2   6  17      489.32      520.79     65.21 o 
   3   6  17      316.92      315.15     63.08 o 
   4   6  17      734.15      736.33     94.12 o 
   5   6  17       94.75      130.59     41.84 o 
   6   6  17      265.00      277.92     57.22 o 
   7   6  17       73.39       93.76     44.70 o 
   8   6  17       61.66       33.67     45.63 o 
   9   6  17       57.61       69.12     63.12 o 
 -12   7  17        2.51        2.87     48.23 o 
 -11   7  17        9.16       15.02     35.59 o 
 -10   7  17        8.79       17.16     32.10 o 
  -9   7  17       11.25       20.20     33.46 o 
  -8   7  17       41.66       60.27     35.45 o 
  -7   7  17        6.50        0.00     29.03 o 
  -6   7  17      155.44      125.20     41.38 o 
  -5   7  17      356.89      331.86     57.05 o 
  -4   7  17       11.00        0.00     22.93 o 
  -3   7  17      246.69      301.44     52.68 o 
  -2   7  17      594.04      371.45    109.11 o 
  -1   7  17        4.40       24.08     23.30 o 
   0   7  17      242.89      230.91     48.00 o 
   1   7  17      247.35      311.49     53.98 o 
   2   7  17        3.85       19.15     29.59 o 
   3   7  17      104.31      128.78     47.16 o 
   4   7  17       27.39       68.12     40.09 o 
   5   7  17      407.01      522.20     86.72 o 
   6   7  17      285.15      332.06     73.28 o 
   7   7  17       18.36       31.87     46.58 o 
   8   7  17       78.30       67.54     49.21 o 
 -11   8  17        5.99       61.95     50.36 o 
 -10   8  17        0.21       23.17     45.50 o 
  -9   8  17        4.60       21.63     35.45 o 
  -8   8  17       23.15       59.56     37.40 o 
  -7   8  17        9.56       39.53     32.33 o 
  -6   8  17      173.28      203.44     48.96 o 
  -5   8  17       79.03       77.95     36.25 o 
  -4   8  17        0.22        0.00     27.71 o 
  -3   8  17       45.74       20.45     30.35 o 
  -2   8  17      136.41      144.28     41.99 o 
  -1   8  17       17.00       11.50     26.70 o 
   0   8  17       25.48       52.69     31.70 o 
   1   8  17       50.62       45.45     33.43 o 
   2   8  17       62.92       48.39     32.64 o 
   3   8  17       87.48      195.12     55.79 o 
   4   8  17      223.81      175.21     57.22 o 
   5   8  17      403.00      338.75     75.43 o 
   6   8  17      177.24      143.62     61.02 o 
   7   8  17       94.21       49.85     64.66 o 
 -10   9  17        0.43        2.22     47.27 o 
  -9   9  17       21.76       48.05     47.96 o 
  -8   9  17       36.82       30.55     44.24 o 
  -7   9  17       24.74       52.17     42.86 o 
  -6   9  17        0.09       51.95     36.41 o 
  -5   9  17       77.49       91.30     40.86 o 
  -4   9  17       41.22       23.29     31.41 o 
  -3   9  17       37.01       55.25     33.78 o 
  -2   9  17       37.02       25.22     31.44 o 
  -1   9  17       41.88       63.26     41.99 o 
   0   9  17      231.95      321.92     59.02 o 
   1   9  17      101.84      134.77     43.33 o 
   2   9  17      315.14      409.78     68.22 o 
   3   9  17       35.78       72.90     44.06 o 
   4   9  17      515.48      577.64     96.12 o 
   5   9  17        1.67       26.31     44.41 o 
   6   9  17      420.92      307.92     91.15 o 
  -9  10  17       26.93        0.00     98.86 o 
  -8  10  17       65.99       44.67     52.22 o 
  -7  10  17       13.79       41.73     44.32 o 
  -6  10  17        4.94        0.00     37.68 o 
  -5  10  17        0.71        0.00     32.17 o 
  -4  10  17       68.22       80.57     43.16 o 
  -3  10  17      107.93      107.42     50.73 o 
  -2  10  17      465.76      495.95     75.39 o 
  -1  10  17        2.62       33.19     39.64 o 
   0  10  17      406.92      450.70     83.53 o 
   1  10  17       38.01       61.21     39.72 o 
   2  10  17      410.29      502.68     78.40 o 
   3  10  17      145.30      200.64     64.48 o 
   4  10  17      255.40      308.93     75.67 o 
   5  10  17      114.00      156.40     90.71 o 
  -7  11  17      120.58        0.00     93.01 o 
  -6  11  17       27.98       57.67     45.58 o 
  -5  11  17       61.72       95.54     51.13 o 
  -4  11  17       38.96       40.04     43.14 o 
  -3  11  17        1.02        0.00     37.60 o 
  -2  11  17       28.77       62.60     53.98 o 
  -1  11  17       47.35       11.98     45.74 o 
   0  11  17        9.20       18.41     47.40 o 
   1  11  17       46.35       64.03     43.31 o 
   2  11  17       33.59       50.62     47.21 o 
   3  11  17       55.90      109.48     62.51 o 
  -3  12  17        0.67        0.00    103.69 o 
 -14   0  18      613.20      655.02    152.01 o 
 -12   0  18     1352.70     1578.33    203.90 o 
 -10   0  18     5025.57     4860.88    390.80 o 
  -8   0  18      800.91      796.04    129.25 o 
  -6   0  18     1132.53     1120.01    103.97 o 
  -4   0  18     2353.03     2250.67     96.98 o 
  -2   0  18      123.66      100.46     29.79 o 
   0   0  18      176.17      150.25     41.78 o 
   2   0  18     2336.36     2303.74    129.54 o 
   4   0  18      429.34      372.32     71.64 o 
   6   0  18     1209.76     1459.71    142.60 o 
   8   0  18       88.81      217.82     68.79 o 
  10   0  18       29.20       19.81     50.69 o 
 -14   1  18       90.38      103.95     51.50 o 
 -13   1  18      159.54      139.69     59.28 o 
 -12   1  18        2.24       11.47     38.35 o 
 -11   1  18     1025.08      975.77    110.54 o 
 -10   1  18      143.04      147.67     47.71 o 
  -9   1  18      244.76      157.57     44.31 o 
  -8   1  18      322.85      295.54     57.47 o 
  -7   1  18      153.38      184.78     39.50 o 
  -6   1  18       56.25       58.01     20.41 o 
  -5   1  18      113.38       81.46     21.88 o 
  -4   1  18      278.60      324.73     37.56 o 
  -3   1  18        5.12       20.78     16.10 o 
  -2   1  18      231.38      244.49     30.10 o 
  -1   1  18     1317.92     1328.38     57.30 o 
   0   1  18        3.26       23.35     17.03 o 
   1   1  18      127.34      158.18     32.13 o 
   2   1  18     1632.41     1557.77     79.39 o 
   3   1  18       15.89       17.25     22.35 o 
   4   1  18      216.28      247.20     41.86 o 
   5   1  18      615.80      606.17     65.48 o 
   6   1  18      416.76      501.83     61.92 o 
   7   1  18        5.45       15.34     28.17 o 
   8   1  18      431.69      501.72     66.55 o 
   9   1  18       22.05       33.68     38.22 o 
  10   1  18      243.20      329.63     76.58 o 
 -14   2  18       15.11       54.37     54.28 o 
 -13   2  18        8.13       36.33     43.50 o 
 -12   2  18       14.86       33.07     39.77 o 
 -11   2  18       24.67       46.57     38.41 o 
 -10   2  18      151.75      167.58     51.62 o 
  -9   2  18        0.01        9.19     27.78 o 
  -8   2  18        9.39       33.69     22.88 o 
  -7   2  18      168.11      160.58     34.95 o 
  -6   2  18        5.17       22.76     20.24 o 
  -5   2  18      310.39      333.13     39.33 o 
  -4   2  18        2.25        0.00     14.54 o 
  -3   2  18        2.35       20.19     15.89 o 
  -2   2  18      277.82      275.89     34.87 o 
  -1   2  18      569.19      524.12     91.82 o 
   0   2  18      115.64      122.33     24.72 o 
   1   2  18      461.37      448.76     49.63 o 
   2   2  18      189.08      158.29     33.50 o 
   3   2  18      714.05      676.82     63.59 o 
   4   2  18      187.30      145.84     34.14 o 
   5   2  18      629.43      691.62     70.04 o 
   6   2  18      150.15      186.23     45.31 o 
   7   2  18      429.52      518.81     73.16 o 
   8   2  18        5.58        0.00     37.16 o 
   9   2  18      282.24      344.93     68.88 o 
  10   2  18        5.63       38.57     41.57 o 
 -14   3  18        0.19       80.23     53.33 o 
 -13   3  18      151.14      176.03     62.95 o 
 -12   3  18       45.16       53.00     45.01 o 
 -11   3  18      319.23      286.39     64.06 o 
 -10   3  18        0.89        1.35     33.36 o 
  -9   3  18      973.53      939.10     88.72 o 
  -8   3  18        1.15       13.08     21.69 o 
  -7   3  18        6.26        0.00     19.54 o 
  -6   3  18        6.36        6.97     19.67 o 
  -5   3  18      507.17      565.82     56.42 o 
  -4   3  18      736.11      743.26     56.39 o 
  -3   3  18      184.22      155.58     31.28 o 
  -2   3  18       64.90       75.57     22.54 o 
  -1   3  18       48.01       58.21     21.09 o 
   0   3  18      645.04      652.10     57.95 o 
   1   3  18      366.84      364.37     44.27 o 
   2   3  18     1754.70     1728.57     85.05 o 
   3   3  18       13.16       24.88     26.68 o 
   4   3  18      952.88     1076.87     94.00 o 
   5   3  18       23.96       36.43     31.40 o 
   6   3  18      709.64      761.86     85.75 o 
   7   3  18       14.01       43.90     33.61 o 
   8   3  18      843.12      996.88    116.96 o 
   9   3  18        1.11        8.75     38.99 o 
  10   3  18      135.14      174.95     77.15 o 
 -14   4  18      605.35      799.40    165.03 o 
 -13   4  18        5.43       26.58     48.11 o 
 -12   4  18     1067.95     1095.59    123.37 o 
 -11   4  18       38.24       79.25     39.95 o 
 -10   4  18     2102.52     2063.84    124.86 o 
  -9   4  18      212.79      156.68     40.65 o 
  -8   4  18     2547.10     2360.59    103.97 o 
  -7   4  18       25.02       47.71     25.56 o 
  -6   4  18       63.58       87.48     29.35 o 
  -5   4  18        0.05       33.22     20.96 o 
  -4   4  18      342.20      346.73     41.26 o 
  -3   4  18     1387.78     1420.85     69.08 o 
  -2   4  18       18.11       24.64     18.97 o 
  -1   4  18       43.83       20.35     19.44 o 
   0   4  18     1107.89     1039.16     82.46 o 
   1   4  18      584.27      570.69     64.04 o 
   2   4  18     1277.96     1220.85     88.61 o 
   3   4  18        0.82        0.00     23.27 o 
   4   4  18      591.53      461.83     79.19 o 
   5   4  18       23.21       27.38     29.84 o 
   6   4  18      266.45      306.91     59.44 o 
   7   4  18       68.89       80.04     40.85 o 
   8   4  18      188.30      130.02     47.40 o 
   9   4  18       24.76       69.03     50.89 o 
 -13   5  18      179.54      179.41     67.90 o 
 -12   5  18        3.08       20.35     38.72 o 
 -11   5  18      575.17      570.35     80.00 o 
 -10   5  18       38.95       56.83     32.48 o 
  -9   5  18      420.19      442.45     60.20 o 
  -8   5  18       58.44       44.67     26.95 o 
  -7   5  18       78.51       63.41     29.00 o 
  -6   5  18      727.68      739.23     68.71 o 
  -5   5  18       88.25      108.81     32.06 o 
  -4   5  18        1.97       18.63     21.70 o 
  -3   5  18      406.79      423.45     51.56 o 
  -2   5  18      390.03      229.78     81.39 o 
  -1   5  18        4.34       20.94     23.99 o 
   0   5  18       27.76       28.54     24.81 o 
   1   5  18       32.71       38.57     27.81 o 
   2   5  18        9.45       25.21     31.75 o 
   3   5  18      102.04       61.83     36.36 o 
   4   5  18       76.30      108.11     37.59 o 
   5   5  18       52.77      105.90     39.21 o 
   6   5  18      169.26      226.11     52.94 o 
   7   5  18        4.75        0.00     34.31 o 
   8   5  18      129.27      169.26     52.94 o 
   9   5  18        0.37       50.87     48.32 o 
 -13   6  18        5.43       63.00     57.63 o 
 -12   6  18       63.81       83.70     48.46 o 
 -11   6  18       34.85       35.26     36.75 o 
 -10   6  18       95.30      128.29     40.40 o 
  -9   6  18       32.74       43.05     31.81 o 
  -8   6  18        8.65        8.43     26.92 o 
  -7   6  18        0.20       13.09     26.14 o 
  -6   6  18        8.84       23.13     26.58 o 
  -5   6  18        1.76        4.53     25.58 o 
  -4   6  18        4.69       10.39     27.79 o 
  -3   6  18       92.85       71.64     29.96 o 
  -2   6  18       12.49       24.38     22.39 o 
  -1   6  18       47.00       59.80     28.68 o 
   0   6  18       45.23       36.54     27.80 o 
   1   6  18      155.02      180.58     40.68 o 
   2   6  18      130.21       90.16     39.84 o 
   3   6  18      155.70      183.03     50.30 o 
   4   6  18        0.40       22.40     34.63 o 
   5   6  18      247.16      296.92     65.26 o 
   6   6  18       63.66       51.80     38.67 o 
   7   6  18      244.14      253.10     59.31 o 
   8   6  18       98.20      108.18     54.87 o 
   9   6  18       56.85       89.91    118.84 o 
 -12   7  18        6.89       26.67     50.44 o 
 -11   7  18       11.92       11.57     35.01 o 
 -10   7  18        2.66       14.57     35.47 o 
  -9   7  18       66.62       87.32     40.19 o 
  -8   7  18        0.88        0.00     27.41 o 
  -7   7  18       14.62        7.54     33.75 o 
  -6   7  18       24.80       53.04     31.96 o 
  -5   7  18        1.79        6.68     27.56 o 
  -4   7  18       67.54       14.27     28.86 o 
  -3   7  18      181.47      141.23     39.71 o 
  -2   7  18        1.90        6.83     24.14 o 
  -1   7  18       31.77       14.40     26.39 o 
   0   7  18       58.18       79.43     33.04 o 
   1   7  18      197.67      225.81     48.37 o 
   2   7  18      289.25      298.96     64.37 o 
   3   7  18        0.54        0.00     29.92 o 
   4   7  18      398.20      409.68     75.79 o 
   5   7  18       46.99       81.97     50.46 o 
   6   7  18      884.34      874.79    114.30 o 
   7   7  18       10.62        0.00     48.22 o 
 -11   8  18        6.16        0.00     55.78 o 
 -10   8  18      463.66      502.31     91.96 o 
  -9   8  18       19.59       21.09     38.38 o 
  -8   8  18      152.36      218.02     53.03 o 
  -7   8  18      153.50      131.79     45.16 o 
  -6   8  18       34.27       53.19     34.48 o 
  -5   8  18       30.56       41.94     34.05 o 
  -4   8  18      110.09      125.24     40.87 o 
  -3   8  18      387.36      360.29     61.09 o 
  -2   8  18      155.45      107.68     37.46 o 
  -1   8  18        0.35        4.85     28.20 o 
   0   8  18       64.02       67.14     34.90 o 
   1   8  18       42.76       63.17     34.79 o 
   2   8  18      428.10      466.32     81.03 o 
   3   8  18      204.27      250.02     63.51 o 
   4   8  18      193.63      336.16     74.55 o 
   5   8  18      288.31      285.34     71.05 o 
   6   8  18      101.24      128.25     56.71 o 
 -10   9  18        1.27       53.10     69.97 o 
  -9   9  18      133.50       91.49     55.46 o 
  -8   9  18      200.72      226.40     65.98 o 
  -7   9  18        5.82       27.74     41.01 o 
  -6   9  18       13.72       18.08     34.42 o 
  -5   9  18      283.58      208.81     52.38 o 
  -4   9  18       91.16      118.19     44.01 o 
  -3   9  18       29.69       26.69     32.03 o 
  -2   9  18      199.25      133.94     47.58 o 
  -1   9  18        1.00       13.69     34.73 o 
   0   9  18       60.49       60.99     36.94 o 
   1   9  18       16.64       23.10     34.84 o 
   2   9  18       35.63       26.24     40.69 o 
   3   9  18      149.96      135.00     55.65 o 
   4   9  18        0.34        0.00     40.75 o 
   5   9  18        6.42       21.02     45.63 o 
  -8  10  18       37.60       19.70     48.44 o 
  -7  10  18       14.04       35.29     44.44 o 
  -6  10  18        3.43       23.16     42.19 o 
  -5  10  18       31.75       26.31     43.13 o 
  -4  10  18       78.93       50.74     41.35 o 
  -3  10  18       13.47       16.94     35.57 o 
  -2  10  18        1.66        0.00     35.70 o 
  -1  10  18        1.49        0.00     38.25 o 
   0  10  18        0.86        0.00     37.84 o 
   1  10  18        0.44        1.81     33.37 o 
   2  10  18       75.09       84.45     50.41 o 
   3  10  18       62.42      118.84     55.88 o 
   4  10  18       48.00       51.59     52.38 o 
  -6  11  18        9.26       38.58     99.21 o 
  -5  11  18       12.89        0.04     42.11 o 
  -4  11  18        0.65        0.00     40.58 o 
  -3  11  18       20.57        0.50     40.06 o 
  -2  11  18        1.26        5.77     46.67 o 
  -1  11  18       80.78       72.75     54.35 o 
   0  11  18       53.20       90.06     61.89 o 
   1  11  18       56.89      149.01     56.82 o 
   2  11  18      101.11       96.28     62.73 o 
 -13   0  19        2.80        0.00     53.80 o 
 -11   0  19       83.03      152.56     76.89 o 
  -9   0  19        2.28       89.80     54.53 o 
  -7   0  19        3.49       29.46     42.76 o 
  -5   0  19      324.97      294.62     58.37 o 
  -3   0  19      200.75      204.60     41.54 o 
  -1   0  19      168.86      171.15     38.29 o 
   1   0  19      201.95      217.83     53.64 o 
   3   0  19       77.68       22.19     29.63 o 
   5   0  19       41.04       51.52     38.83 o 
   7   0  19      349.98      315.80     74.72 o 
   9   0  19      433.67      661.20    115.69 o 
 -14   1  19        0.21        0.00     43.15 o 
 -13   1  19      229.27      325.65     75.43 o 
 -12   1  19       17.77       34.21     42.12 o 
 -11   1  19     1674.60     1505.94    137.35 o 
 -10   1  19       45.19       26.52     33.67 o 
  -9   1  19      536.36      511.36     77.23 o 
  -8   1  19       24.73        4.58     27.81 o 
  -7   1  19        2.64       51.46     28.27 o 
  -6   1  19       45.05       68.99     24.24 o 
  -5   1  19        4.03       18.34     16.83 o 
  -4   1  19      176.13      169.42     28.36 o 
  -3   1  19        1.99       28.22     19.07 o 
  -2   1  19        6.12       14.57     16.39 o 
  -1   1  19      418.36      448.57     39.89 o 
   0   1  19      334.39      339.71     43.48 o 
   1   1  19       80.42      111.54     30.21 o 
   2   1  19      528.11      499.75     55.82 o 
   3   1  19      128.27      130.20     33.99 o 
   4   1  19      390.60      405.48     53.34 o 
   5   1  19       67.09       74.63     31.73 o 
   6   1  19      179.30      192.45     43.90 o 
   7   1  19        3.14        0.00     27.81 o 
   8   1  19      467.98      458.21     72.99 o 
   9   1  19        3.82       18.29     33.84 o 
  10   1  19      254.53      328.83     93.31 o 
 -14   2  19      297.42      362.32     84.52 o 
 -13   2  19       61.44       36.10     47.49 o 
 -12   2  19     2079.43     2280.24    171.21 o 
 -11   2  19        6.96       47.53     37.79 o 
 -10   2  19     4712.98     4533.04    191.78 o 
  -9   2  19        8.74        7.37     30.04 o 
  -8   2  19     3973.28     3893.63    142.38 o 
  -7   2  19        0.46       10.34     21.60 o 
  -6   2  19     1157.37     1226.71     80.44 o 
  -5   2  19       35.24       60.16     21.18 o 
  -4   2  19      210.40      249.22     35.12 o 
  -3   2  19      384.84      386.28     44.69 o 
  -2   2  19      320.71      379.21     40.90 o 
  -1   2  19       65.12       63.75     21.47 o 
   0   2  19      745.32      500.33    124.17 o 
   1   2  19       21.67       22.47     20.76 o 
   2   2  19     1973.08     1786.32     84.05 o 
   3   2  19        8.54        0.00     21.67 o 
   4   2  19      504.64      545.37     62.42 o 
   5   2  19       31.16       37.24     30.15 o 
   6   2  19       31.32       55.82     33.72 o 
   7   2  19       23.60       21.07     29.65 o 
   8   2  19       53.87       77.30     46.33 o 
   9   2  19        5.16        5.62     39.67 o 
  10   2  19        0.24        0.00     47.88 o 
 -14   3  19      104.36       26.67     75.15 o 
 -13   3  19      430.83      437.75    114.97 o 
 -12   3  19       45.33       73.16     46.47 o 
 -11   3  19     1673.78     1738.47    147.70 o 
 -10   3  19      199.82      182.28     52.56 o 
  -9   3  19     2213.12     2154.72    113.45 o 
  -8   3  19      151.60      104.65     31.58 o 
  -7   3  19      348.13      328.01     46.88 o 
  -6   3  19       43.76       40.21     24.27 o 
  -5   3  19       35.54       34.76     22.33 o 
  -4   3  19       43.24       64.16     22.78 o 
  -3   3  19      885.47      705.81    140.89 o 
  -2   3  19        4.18        4.98     17.99 o 
  -1   3  19      436.02      467.50     51.40 o 
   0   3  19      302.54      329.64     43.85 o 
   1   3  19        1.31        0.07     19.01 o 
   2   3  19      358.08      342.38     53.02 o 
   3   3  19       21.99       49.34     29.44 o 
   4   3  19      356.18      368.84     58.40 o 
   5   3  19       39.63       71.79     38.72 o 
   6   3  19        6.47       34.63     30.87 o 
   7   3  19       17.85        0.00     31.78 o 
   8   3  19      226.03      312.12     63.39 o 
   9   3  19        7.97       35.57     40.48 o 
 -14   4  19       51.14      104.37    103.34 o 
 -13   4  19       13.95        0.00     48.14 o 
 -12   4  19      258.36      258.06     70.72 o 
 -11   4  19        1.41        7.85     37.36 o 
 -10   4  19      283.97      317.87     60.16 o 
  -9   4  19        3.97        0.00     25.06 o 
  -8   4  19      322.41      298.38     50.15 o 
  -7   4  19       15.50       40.61     27.15 o 
  -6   4  19        1.11        1.85     20.88 o 
  -5   4  19       51.49       33.77     22.90 o 
  -4   4  19       22.26       33.47     20.88 o 
  -3   4  19       82.56       78.42     23.33 o 
  -2   4  19        5.98       21.06     19.31 o 
  -1   4  19       41.99       50.60     25.93 o 
   0   4  19       67.55       98.03     32.49 o 
   1   4  19      242.33      233.43     53.27 o 
   2   4  19       15.49       12.57     28.60 o 
   3   4  19       72.24       59.76     31.90 o 
   4   4  19        0.63        0.00     24.89 o 
   5   4  19       10.25       13.57     29.19 o 
   6   4  19       68.85       72.56     39.09 o 
   7   4  19       97.74      210.59     51.87 o 
   8   4  19        6.73       22.97     37.47 o 
   9   4  19       98.23      127.42     59.00 o 
 -13   5  19       19.89       30.77     50.68 o 
 -12   5  19        2.57       14.59     46.18 o 
 -11   5  19      235.91      212.46     53.05 o 
 -10   5  19        7.99       37.94     35.74 o 
  -9   5  19      403.83      476.29     62.29 o 
  -8   5  19       62.95       63.63     31.72 o 
  -7   5  19      151.36      203.49     43.17 o 
  -6   5  19        3.61        4.18     22.93 o 
  -5   5  19       73.86       58.99     27.30 o 
  -4   5  19      155.54      149.37     38.03 o 
  -3   5  19        1.29        0.00     20.09 o 
  -2   5  19       53.53       77.99     28.36 o 
  -1   5  19        0.64        0.00     22.33 o 
   0   5  19       91.54       98.17     33.19 o 
   1   5  19      142.26      171.07     48.65 o 
   2   5  19       42.53       55.65     33.36 o 
   3   5  19       20.37        0.00     29.98 o 
   4   5  19      221.85      235.94     57.65 o 
   5   5  19       51.89       75.35     36.59 o 
   6   5  19      431.03      574.30     79.91 o 
   7   5  19        0.04        8.70     33.99 o 
   8   5  19      168.52      261.66     62.94 o 
   9   5  19        0.35       50.29    106.10 o 
 -12   6  19      672.95      691.46     96.64 o 
 -11   6  19       19.39       27.60     38.19 o 
 -10   6  19     1504.51     1649.22    116.37 o 
  -9   6  19        8.63       37.52     31.99 o 
  -8   6  19     1188.32     1096.99    114.69 o 
  -7   6  19       37.73       56.94     32.96 o 
  -6   6  19       56.40       63.43     30.18 o 
  -5   6  19        7.58       19.75     27.08 o 
  -4   6  19       86.27      119.43     41.19 o 
  -3   6  19        2.60        0.00     24.53 o 
  -2   6  19      723.79      722.42     69.53 o 
  -1   6  19        0.20        0.00     25.45 o 
   0   6  19      114.37      117.11     37.25 o 
   1   6  19       22.97        9.93     31.84 o 
   2   6  19      125.66       89.30     42.85 o 
   3   6  19       83.01      120.17     46.84 o 
   4   6  19       45.59       63.85     41.57 o 
   5   6  19       14.76       34.24     37.84 o 
   6   6  19      228.20      335.33     73.72 o 
   7   6  19        7.65       27.78     47.46 o 
   8   6  19       29.69       26.87     96.80 o 
 -12   7  19        4.54       83.48     70.31 o 
 -11   7  19      629.69      743.86     96.38 o 
 -10   7  19        4.41        8.23     37.96 o 
  -9   7  19     1275.01     1402.96    122.55 o 
  -8   7  19       73.15      107.53     39.95 o 
  -7   7  19      251.82      254.86     60.78 o 
  -6   7  19       25.76       68.75     36.29 o 
  -5   7  19        3.41       16.29     28.72 o 
  -4   7  19      101.62       74.12     35.09 o 
  -3   7  19      238.80      219.43     46.88 o 
  -2   7  19      289.00      284.93     61.25 o 
  -1   7  19        1.27        6.76     25.91 o 
   0   7  19        0.97        8.35     27.70 o 
   1   7  19        0.51       19.23     27.93 o 
   2   7  19        0.39        4.29     32.81 o 
   3   7  19        8.62       14.83     35.65 o 
   4   7  19       23.78       68.25     44.45 o 
   5   7  19        5.35       38.74     41.96 o 
   6   7  19       71.67       94.68     53.36 o 
   7   7  19        4.14       42.09     57.11 o 
 -11   8  19       33.59       95.17     73.09 o 
 -10   8  19      374.34      363.15     82.31 o 
  -9   8  19       82.22      123.18     50.52 o 
  -8   8  19      282.49      343.92     65.11 o 
  -7   8  19      154.37      195.98     50.99 o 
  -6   8  19       56.50       52.08     37.09 o 
  -5   8  19        1.40       23.62     31.73 o 
  -4   8  19       47.70       67.87     36.17 o 
  -3   8  19        2.49        0.00     28.25 o 
  -2   8  19        6.91        7.28     32.25 o 
  -1   8  19        4.88        2.64     28.87 o 
   0   8  19       22.40        8.70     28.88 o 
   1   8  19       30.66       20.00     32.82 o 
   2   8  19       28.39        9.80     35.32 o 
   3   8  19       10.74        1.51     41.31 o 
   4   8  19       23.91        4.76     38.52 o 
   5   8  19        0.67        0.00     43.71 o 
   6   8  19        5.51        0.00     44.65 o 
 -10   9  19       24.45        0.00     81.64 o 
  -9   9  19        3.11        6.93     46.60 o 
  -8   9  19       18.41       58.50     47.23 o 
  -7   9  19        1.40        8.93     38.01 o 
  -6   9  19       18.28       46.89     39.44 o 
  -5   9  19       36.35       53.03     37.50 o 
  -4   9  19        1.72        0.00     32.39 o 
  -3   9  19       49.74       87.49     38.97 o 
  -2   9  19        4.77       33.76     39.01 o 
  -1   9  19       13.00       44.30     37.92 o 
   0   9  19       12.85        3.23     30.94 o 
   1   9  19        2.67        0.00     31.67 o 
   2   9  19      110.08       86.99     52.14 o 
   3   9  19       38.49       60.47     47.22 o 
   4   9  19       37.63       51.89     49.15 o 
   5   9  19       28.98       60.94     58.99 o 
  -8  10  19      366.70      377.19    183.95 o 
  -7  10  19       38.79       11.58     46.67 o 
  -6  10  19      318.08      395.29     80.38 o 
  -5  10  19       11.58       27.41     40.84 o 
  -4  10  19       60.60       12.24     43.43 o 
  -3  10  19       48.13       48.06     42.05 o 
  -2  10  19        1.17        0.00     36.91 o 
  -1  10  19        7.05        0.00     40.28 o 
   0  10  19      180.02      155.03     56.76 o 
   1  10  19        1.43        0.11     38.44 o 
   2  10  19       86.01      109.45     56.59 o 
   3  10  19        6.80       23.45     49.13 o 
   4  10  19       30.24       67.58     69.59 o 
  -6  11  19       21.86       44.44     99.90 o 
  -5  11  19       28.76        0.00     97.48 o 
  -4  11  19       13.57       38.46     62.15 o 
  -3  11  19       72.35       23.83     46.59 o 
  -2  11  19       75.44      101.28     58.81 o 
  -1  11  19       33.87       48.51     51.03 o 
   0  11  19        2.49        0.00     42.36 o 
   1  11  19        0.37       69.05     53.78 o 
 -14   0  20      336.25      325.98    112.74 o 
 -12   0  20     2168.16     2101.64    236.25 o 
 -10   0  20     6317.21     6199.69    318.52 o 
  -8   0  20     3318.26     3413.19    221.23 o 
  -6   0  20     4140.85     4163.79    175.11 o 
  -4   0  20     3976.42     3952.82    166.48 o 
  -2   0  20      969.00     1036.36     82.57 o 
   0   0  20     2036.42     2019.32    120.72 o 
   2   0  20     1677.04     1504.80    129.31 o 
   4   0  20       22.04       29.51     40.05 o 
   6   0  20       42.49       51.32     43.80 o 
   8   0  20       12.86        0.00     42.77 o 
 -14   1  20        8.00       50.69     53.13 o 
 -13   1  20      382.26      416.17     84.30 o 
 -12   1  20       80.91       96.87     49.47 o 
 -11   1  20      821.48      928.22    111.28 o 
 -10   1  20       14.55       13.88     32.25 o 
  -9   1  20     1061.02     1034.98    110.74 o 
  -8   1  20      288.99      285.62     59.51 o 
  -7   1  20      639.69      677.73     72.52 o 
  -6   1  20      425.14      470.25     58.94 o 
  -5   1  20     1701.27     1626.95     80.75 o 
  -4   1  20      220.76      214.82     45.04 o 
  -3   1  20       61.51       89.50     24.70 o 
  -2   1  20      305.43      329.48     40.31 o 
  -1   1  20      263.70      288.51     38.53 o 
   0   1  20      801.17      843.23     67.66 o 
   1   1  20       33.12       61.94     25.28 o 
   2   1  20     2114.57     1961.24     92.34 o 
   3   1  20        0.84       13.91     24.38 o 
   4   1  20        0.93       34.25     26.48 o 
   5   1  20      408.93      331.97     52.57 o 
   6   1  20       34.78        4.58     26.78 o 
   7   1  20        7.57        0.00     31.83 o 
   8   1  20       32.98       29.12     37.53 o 
   9   1  20        0.22        0.00     37.02 o 
 -13   2  20       21.26       22.96     46.66 o 
 -12   2  20        8.67       63.77     49.57 o 
 -11   2  20       19.86       42.52     37.85 o 
 -10   2  20       40.96       37.43     37.91 o 
  -9   2  20       98.56      117.86     46.68 o 
  -8   2  20      141.01      119.78     42.30 o 
  -7   2  20      529.08      426.40     69.69 o 
  -6   2  20       79.76      101.70     29.35 o 
  -5   2  20      212.64      255.38     37.59 o 
  -4   2  20        6.11        3.99     18.52 o 
  -3   2  20        6.14        0.00     17.28 o 
  -2   2  20       35.73       39.82     21.68 o 
  -1   2  20        2.78       37.34     23.11 o 
   0   2  20       17.35       16.78     21.24 o 
   1   2  20        2.71        0.00     18.96 o 
   2   2  20       39.10       16.49     23.92 o 
   3   2  20       11.35       21.60     24.62 o 
   4   2  20       40.84       35.64     28.71 o 
   5   2  20      109.30       91.18     35.79 o 
   6   2  20        5.02       31.06     31.01 o 
   7   2  20       32.89       65.11     36.58 o 
   8   2  20       33.69        0.00     40.00 o 
   9   2  20      100.70       96.78     50.22 o 
 -13   3  20       30.59       43.69     50.72 o 
 -12   3  20       13.36        0.00     40.06 o 
 -11   3  20      561.32      617.15     94.51 o 
 -10   3  20        0.29       17.12     32.71 o 
  -9   3  20      653.68      704.30     94.70 o 
  -8   3  20       97.74      109.08     31.93 o 
  -7   3  20      755.54      757.52     71.66 o 
  -6   3  20      244.30      222.98     40.64 o 
  -5   3  20      600.71      610.46     60.69 o 
  -4   3  20     1328.56     1287.90     72.62 o 
  -3   3  20        3.08        0.00     17.79 o 
  -2   3  20        2.45       15.23     19.41 o 
  -1   3  20        3.08       23.50     22.44 o 
   0   3  20      216.88      174.35     40.66 o 
   1   3  20        1.01        3.51     24.39 o 
   2   3  20       27.95       15.84     25.67 o 
   3   3  20        4.51       41.04     28.56 o 
   4   3  20       29.72       37.30     31.31 o 
   5   3  20       37.09       75.68     40.28 o 
   6   3  20       84.36       49.77     35.99 o 
   7   3  20       25.38       35.03     35.35 o 
   8   3  20      181.72      208.28     57.19 o 
   9   3  20        0.46        0.00     43.45 o 
 -13   4  20        6.90       35.42     48.54 o 
 -12   4  20      880.67      963.05    121.07 o 
 -11   4  20       45.06       75.86     47.44 o 
 -10   4  20     3423.42     3353.32    171.52 o 
  -9   4  20        4.81       14.26     27.95 o 
  -8   4  20     3934.93     3777.07    134.67 o 
  -7   4  20      701.37      760.83     72.27 o 
  -6   4  20     3070.35     2986.80    114.23 o 
  -5   4  20       39.65       42.65     24.53 o 
  -4   4  20     2699.16     2755.79    105.08 o 
  -3   4  20      106.25      131.62     29.78 o 
  -2   4  20      110.75      164.45     31.83 o 
  -1   4  20       35.00       47.07     26.91 o 
   0   4  20      377.92      409.50     66.78 o 
   1   4  20        3.44        0.00     28.12 o 
   2   4  20       30.60       15.36     33.76 o 
   3   4  20        2.34       35.83     31.62 o 
   4   4  20      110.48       87.86     35.30 o 
   5   4  20       27.22        0.00     28.86 o 
   6   4  20       49.48       40.80     36.16 o 
   7   4  20       63.38       74.94     42.39 o 
   8   4  20        4.00       25.77     39.64 o 
   9   4  20        5.04        0.00     78.54 o 
 -13   5  20      134.86      103.16     76.85 o 
 -12   5  20        1.59        0.00     44.44 o 
 -11   5  20      963.69      903.91    115.85 o 
 -10   5  20        1.33        0.00     29.97 o 
  -9   5  20     2678.52     2655.41    120.74 o 
  -8   5  20        2.85       13.38     27.03 o 
  -7   5  20      714.09      803.38     77.01 o 
  -6   5  20       10.84       44.02     26.58 o 
  -5   5  20       58.00      111.89     33.58 o 
  -4   5  20     1862.05     1888.85    105.30 o 
  -3   5  20      250.78      258.02     42.49 o 
  -2   5  20      607.70      468.10     84.02 o 
  -1   5  20      177.81      194.29     42.72 o 
   0   5  20      325.45      320.08     54.56 o 
   1   5  20       60.13      163.72     48.16 o 
   2   5  20       24.33        8.06     30.70 o 
   3   5  20        5.46       10.64     30.03 o 
   4   5  20        4.10        0.00     33.55 o 
   5   5  20       46.97       97.24     44.78 o 
   6   5  20      116.21      137.67     47.52 o 
   7   5  20       11.28        0.00     35.15 o 
   8   5  20       53.92       79.66     46.90 o 
 -12   6  20      153.23      235.89     67.80 o 
 -11   6  20        0.99       19.79     39.29 o 
 -10   6  20      276.03      199.74     49.21 o 
  -9   6  20        1.03       23.25     30.39 o 
  -8   6  20      199.36      251.24     53.12 o 
  -7   6  20       59.40       60.88     34.32 o 
  -6   6  20        2.02        0.00     26.42 o 
  -5   6  20        1.02       19.81     27.54 o 
  -4   6  20      260.19      285.77     60.47 o 
  -3   6  20       62.94       71.27     31.93 o 
  -2   6  20      373.85      267.35     58.86 o 
  -1   6  20      343.39      380.84     59.58 o 
   0   6  20       14.62       16.24     28.26 o 
   1   6  20      115.00      113.66     43.76 o 
   2   6  20      120.66      130.31     49.10 o 
   3   6  20        3.96        0.00     32.09 o 
   4   6  20       15.79       33.20     37.30 o 
   5   6  20        4.62       17.72     37.46 o 
   6   6  20        8.06       11.85     43.19 o 
   7   6  20        0.94        0.53     43.60 o 
 -11   7  20       29.60        0.00     44.78 o 
 -10   7  20        0.02        0.00     36.01 o 
  -9   7  20      139.23      135.87     49.10 o 
  -8   7  20      110.35      164.26     48.85 o 
  -7   7  20      196.46      267.81     59.95 o 
  -6   7  20      149.25      154.87     44.29 o 
  -5   7  20      101.55       93.81     38.36 o 
  -4   7  20      274.16      276.38     54.21 o 
  -3   7  20      106.08       97.40     37.24 o 
  -2   7  20       13.95       12.60     31.93 o 
  -1   7  20       19.00       55.11     34.26 o 
   0   7  20       86.93       84.82     37.77 o 
   1   7  20       34.72       56.73     39.86 o 
   2   7  20        8.58       11.91     35.69 o 
   3   7  20       15.73       24.53     38.26 o 
   4   7  20        6.48       35.62     37.24 o 
   5   7  20        2.67        0.00     42.04 o 
   6   7  20       47.71       68.26     51.24 o 
 -10   8  20     1036.67     1183.67    122.63 o 
  -9   8  20       17.64        0.89     38.53 o 
  -8   8  20     1071.47     1120.96    112.79 o 
  -7   8  20       80.39       97.91     43.85 o 
  -6   8  20      918.54      866.73     95.56 o 
  -5   8  20       80.77       57.57     37.59 o 
  -4   8  20      208.62      229.85     53.58 o 
  -3   8  20        6.40       24.41     35.68 o 
  -2   8  20      284.80      337.83     67.12 o 
  -1   8  20       73.26      125.32     43.17 o 
   0   8  20       30.91       37.26     33.96 o 
   1   8  20      152.64      247.06     63.28 o 
   2   8  20        1.24       34.83     36.98 o 
   3   8  20       42.96       49.49     43.08 o 
   4   8  20       38.83       41.90     46.74 o 
   5   8  20        1.67       46.82     46.52 o 
   6   8  20       52.04      183.26    117.46 o 
  -9   9  20      360.90      450.53    106.42 o 
  -8   9  20       37.30       84.70     49.47 o 
  -7   9  20      778.40      746.99     95.34 o 
  -6   9  20        7.75       37.77     39.95 o 
  -5   9  20      260.19      320.21     63.96 o 
  -4   9  20        7.91       24.72     36.85 o 
  -3   9  20        3.90       23.21     37.03 o 
  -2   9  20       49.81       57.21     41.25 o 
  -1   9  20       14.81       47.67     38.47 o 
   0   9  20       99.55      101.63     44.31 o 
   1   9  20       10.83       34.77     40.90 o 
   2   9  20      194.73      202.59     59.58 o 
   3   9  20        0.44        2.35     41.82 o 
   4   9  20       74.30      117.31     55.36 o 
   5   9  20        2.17        0.00     74.41 o 
  -7  10  20       35.65        0.00     53.95 o 
  -6  10  20      199.94      211.65     67.34 o 
  -5  10  20       22.61       51.70     48.86 o 
  -4  10  20       24.69       30.43     39.24 o 
  -3  10  20       83.25      110.00     50.62 o 
  -2  10  20       22.48       28.28     41.78 o 
  -1  10  20        1.67        2.22     36.91 o 
   0  10  20       11.93       63.65     45.82 o 
   1  10  20        9.21        0.89     45.08 o 
   2  10  20       26.16       56.73     49.38 o 
   3  10  20        2.56        0.00     45.85 o 
  -3  11  20        1.40        0.00     78.19 o 
  -2  11  20       17.92        2.41     79.57 o 
  -1  11  20        8.63       21.01     85.08 o 
   0  11  20       60.52       44.65     65.62 o 
 -13   0  21       19.78        0.00     58.17 o 
 -11   0  21       46.54      128.86     69.62 o 
  -9   0  21        7.47       83.01     58.33 o 
  -7   0  21      384.52      301.59     85.13 o 
  -5   0  21     1594.97      624.14    508.52 o 
  -3   0  21     1195.38     1139.05    108.86 o 
  -1   0  21      274.45      225.03     55.08 o 
   1   0  21      338.13      397.87     73.30 o 
   3   0  21        2.86       16.53     36.08 o 
   5   0  21      135.50      139.30     55.08 o 
   7   0  21       14.92       16.17     46.00 o 
   9   0  21       15.33       21.62     57.85 o 
 -13   1  21       31.32       19.71     43.88 o 
 -12   1  21       13.38       28.77     43.79 o 
 -11   1  21      266.44      327.57     71.31 o 
 -10   1  21       59.23       69.21     41.79 o 
  -9   1  21      581.67      543.09     82.08 o 
  -8   1  21       76.20       78.35     37.04 o 
  -7   1  21     1244.15     1156.98     94.11 o 
  -6   1  21      326.55      196.98     57.16 o 
  -5   1  21     2625.73     2451.79     97.34 o 
  -4   1  21     1311.83     1300.35     86.93 o 
  -3   1  21      176.62      221.03     34.88 o 
  -2   1  21      874.55      827.72     60.72 o 
  -1   1  21        1.22        0.34     22.47 o 
   0   1  21      466.55      470.61     52.68 o 
   1   1  21       41.22       62.24     26.17 o 
   2   1  21      857.95      879.45     74.93 o 
   3   1  21      176.93      181.74     40.03 o 
   4   1  21        3.73        0.77     24.14 o 
   5   1  21        2.74       17.91     27.04 o 
   6   1  21       75.46       87.44     35.72 o 
   7   1  21        3.53        0.00     33.61 o 
   8   1  21       40.84       55.39     40.06 o 
   9   1  21        1.31        0.00     38.66 o 
 -13   2  21       99.20       77.00     55.88 o 
 -12   2  21      474.77      415.33     81.68 o 
 -11   2  21       36.15       52.68     42.32 o 
 -10   2  21     2138.17     2223.44    154.49 o 
  -9   2  21       77.70       76.57     39.16 o 
  -8   2  21     2551.40     2698.38    142.40 o 
  -7   2  21       59.46       59.13     29.80 o 
  -6   2  21     4742.70     4563.54    152.70 o 
  -5   2  21      272.30      264.31     38.85 o 
  -4   2  21     5098.54     4894.82    148.28 o 
  -3   2  21      198.66      213.87     35.65 o 
  -2   2  21      807.88      818.55     67.01 o 
  -1   2  21       65.79       51.61     30.27 o 
   0   2  21     1062.87      666.43    261.97 o 
   1   2  21        4.24       23.93     23.95 o 
   2   2  21      831.23      968.23     79.35 o 
   3   2  21       30.67       15.58     25.95 o 
   4   2  21       26.45       44.92     32.64 o 
   5   2  21       46.36       42.09     34.96 o 
   6   2  21       40.84       57.16     37.24 o 
   7   2  21        6.16       29.35     35.51 o 
   8   2  21        6.16       31.14     43.82 o 
   9   2  21        9.12       26.81     45.62 o 
 -13   3  21       30.07       41.86     51.17 o 
 -12   3  21       97.38      102.39     52.03 o 
 -11   3  21      448.67      389.74     77.33 o 
 -10   3  21       63.56       93.79     43.87 o 
  -9   3  21      868.77      904.87    106.47 o 
  -8   3  21      492.41      244.24     88.25 o 
  -7   3  21     1632.98     1670.87     96.08 o 
  -6   3  21     1167.28     1133.02     83.68 o 
  -5   3  21      973.71     1011.91     79.16 o 
  -4   3  21      118.03      142.62     31.07 o 
  -3   3  21      887.11      509.89    178.97 o 
  -2   3  21      880.11      968.70     74.26 o 
  -1   3  21       59.41       75.49     28.61 o 
   0   3  21      168.14      232.14     45.90 o 
   1   3  21      186.67      221.68     52.62 o 
   2   3  21      491.32      516.31     78.51 o 
   3   3  21       77.54       78.55     35.45 o 
   4   3  21       11.04       25.72     31.17 o 
   5   3  21        6.93       39.15     37.01 o 
   6   3  21       29.73       28.06     34.43 o 
   7   3  21       13.02       25.24     36.80 o 
   8   3  21        9.06       42.29     41.06 o 
   9   3  21        6.21       51.87     68.78 o 
 -13   4  21        5.43        0.00     64.98 o 
 -12   4  21        1.55        0.00     39.92 o 
 -11   4  21        3.33       20.00     42.59 o 
 -10   4  21      141.91      126.85     50.01 o 
  -9   4  21      152.13       80.94     40.89 o 
  -8   4  21      276.01      226.57     45.92 o 
  -7   4  21      107.79      110.36     35.37 o 
  -6   4  21      480.26      481.91     59.13 o 
  -5   4  21        7.82       11.54     23.05 o 
  -4   4  21      421.13      480.57     54.83 o 
  -3   4  21      993.26     1094.39     72.67 o 
  -2   4  21      286.33      305.25     51.29 o 
  -1   4  21     1100.04     1221.44     95.94 o 
   0   4  21       34.21       71.36     37.42 o 
   1   4  21      427.00      409.50     70.12 o 
   2   4  21       37.14       29.99     34.42 o 
   3   4  21      124.29      109.61     45.51 o 
   4   4  21        2.29       15.84     34.07 o 
   5   4  21       14.98       39.84     33.64 o 
   6   4  21        9.92        3.45     32.68 o 
   7   4  21       31.75       52.14     38.75 o 
   8   4  21       14.02       14.15     39.56 o 
 -13   5  21        1.60        5.42     73.15 o 
 -12   5  21        6.25        5.58     45.54 o 
 -11   5  21       13.11       47.41     43.80 o 
 -10   5  21       56.67       85.66     41.22 o 
  -9   5  21      679.70      613.07     72.11 o 
  -8   5  21      204.55      177.90     42.90 o 
  -7   5  21      490.58      511.40     64.85 o 
  -6   5  21     1243.94     1198.28     91.32 o 
  -5   5  21        1.12       10.40     25.77 o 
  -4   5  21       41.21       76.58     32.89 o 
  -3   5  21       59.33       45.77     27.44 o 
  -2   5  21      359.57      386.81     58.35 o 
  -1   5  21      124.26      145.92     39.62 o 
   0   5  21      661.50      685.18     88.86 o 
   1   5  21      327.90      360.29     69.05 o 
   2   5  21       73.33       36.11     35.65 o 
   3   5  21       38.74       41.44     38.61 o 
   4   5  21       11.97        0.00     33.34 o 
   5   5  21       54.54       48.83     43.89 o 
   6   5  21       89.96       73.20     49.03 o 
   7   5  21        0.13       28.14     42.94 o 
   8   5  21       11.08       13.04     68.38 o 
 -12   6  21      168.84      223.44    101.26 o 
 -11   6  21       13.35        0.00     35.34 o 
 -10   6  21      958.97     1005.55     95.41 o 
  -9   6  21       42.84      102.85     43.46 o 
  -8   6  21     2945.68     2879.41    140.99 o 
  -7   6  21      209.88      268.18     55.76 o 
  -6   6  21     1962.13     2076.79    125.41 o 
  -5   6  21      648.27      547.33     72.29 o 
  -4   6  21      444.05      550.90     81.20 o 
  -3   6  21       82.82      117.93     39.20 o 
  -2   6  21      547.47      388.70    135.61 o 
  -1   6  21       42.24       46.16     31.80 o 
   0   6  21      277.12      305.08     64.06 o 
   1   6  21       93.40       57.60     40.37 o 
   2   6  21       45.98       57.11     40.66 o 
   3   6  21       12.69       39.79     39.74 o 
   4   6  21       16.23       40.53     41.67 o 
   5   6  21       20.46        5.97     37.70 o 
   6   6  21       25.30       33.66     47.36 o 
   7   6  21        3.99       43.06     87.50 o 
 -11   7  21      135.89       68.64    117.81 o 
 -10   7  21        3.30        0.00     32.63 o 
  -9   7  21      736.43      734.26     93.20 o 
  -8   7  21       17.85        0.00     32.16 o 
  -7   7  21     1285.74     1319.16    116.60 o 
  -6   7  21        0.13        2.32     28.65 o 
  -5   7  21      535.13      540.17     74.62 o 
  -4   7  21      205.61      194.69     48.80 o 
  -3   7  21      316.29      318.88     66.57 o 
  -2   7  21      263.86      216.41     56.86 o 
  -1   7  21      425.79      478.92     68.37 o 
   0   7  21       47.70       53.14     39.14 o 
   1   7  21        2.21        0.00     33.48 o 
   2   7  21        6.78       11.34     37.98 o 
   3   7  21        3.20       14.48     38.47 o 
   4   7  21       73.05      105.26     51.05 o 
   5   7  21       46.64       12.00     43.82 o 
   6   7  21       33.07        0.00     81.98 o 
 -10   8  21       90.95      151.96     69.10 o 
  -9   8  21       10.24        0.00     36.47 o 
  -8   8  21      168.13      268.84     61.33 o 
  -7   8  21       31.52       24.22     37.67 o 
  -6   8  21      298.79      288.68     61.50 o 
  -5   8  21      347.81      356.45     65.71 o 
  -4   8  21      460.31      466.97     81.52 o 
  -3   8  21      141.94      204.35     57.73 o 
  -2   8  21      197.90      188.41     55.99 o 
  -1   8  21      122.24      100.35     45.36 o 
   0   8  21       23.08       51.62     36.49 o 
   1   8  21       41.29       82.26     46.34 o 
   2   8  21       68.74       86.63     53.47 o 
   3   8  21       78.07      126.00     55.71 o 
   4   8  21        4.85       44.33     47.58 o 
   5   8  21        1.40        0.00     62.03 o 
  -9   9  21       17.60       56.63     77.47 o 
  -8   9  21       45.79       97.87     54.25 o 
  -7   9  21       10.18       14.06     39.94 o 
  -6   9  21      333.71      292.27     63.92 o 
  -5   9  21        5.01       50.96     40.67 o 
  -4   9  21      433.20      596.83     95.42 o 
  -3   9  21        1.62       33.37     39.94 o 
  -2   9  21      184.75      208.08     62.30 o 
  -1   9  21        0.19       13.91     38.54 o 
   0   9  21      143.06      229.05     56.98 o 
   1   9  21        0.48       25.77     41.31 o 
   2   9  21       85.88      146.52     56.20 o 
   3   9  21       19.04       39.13     49.25 o 
   4   9  21       60.86       83.02    100.93 o 
  -7  10  21       19.74       21.36    102.65 o 
  -6  10  21      319.97      329.75    106.65 o 
  -5  10  21      128.03       84.62     51.54 o 
  -4  10  21      643.59      727.71    104.94 o 
  -3  10  21        7.90        0.00     40.81 o 
  -2  10  21      104.62      118.12     52.36 o 
  -1  10  21        2.53       25.95     43.46 o 
   0  10  21       34.33       24.51     44.29 o 
   1  10  21       12.75        6.83     47.53 o 
   2  10  21       51.95       33.87     57.21 o 
 -12   0  22      224.08      226.06     95.24 o 
 -10   0  22      308.62      347.46    100.53 o 
  -8   0  22      809.05     1059.08    155.61 o 
  -6   0  22     5758.55     5426.45    210.21 o 
  -4   0  22     4568.35     4197.63    180.77 o 
  -2   0  22     2189.11     2253.80    169.65 o 
   0   0  22     2306.05     2323.58    138.75 o 
   2   0  22     2358.13     2563.26    153.03 o 
   4   0  22      544.12      484.18     88.67 o 
   6   0  22      124.69       79.08     53.75 o 
   8   0  22        0.06        0.00     51.37 o 
 -13   1  22        2.81        7.64     44.54 o 
 -12   1  22       19.42       58.66     46.62 o 
 -11   1  22      114.76       75.72     46.29 o 
 -10   1  22        3.86        0.00     30.84 o 
  -9   1  22       41.37       47.39     36.09 o 
  -8   1  22       11.06        0.00     26.65 o 
  -7   1  22      397.52      430.70     61.92 o 
  -6   1  22     1192.18      815.35    232.38 o 
  -5   1  22     2935.18     2897.94    108.21 o 
  -4   1  22     1276.08     1233.93     82.63 o 
  -3   1  22      690.32      682.63     58.28 o 
  -2   1  22      165.71      229.25     40.84 o 
  -1   1  22        8.34       22.23     26.16 o 
   0   1  22      926.34      942.15     84.44 o 
   1   1  22       56.54       50.47     27.21 o 
   2   1  22      974.44     1018.88     83.22 o 
   3   1  22      178.41      209.07     44.12 o 
   4   1  22      729.68      728.47     75.59 o 
   5   1  22        5.21       25.97     30.04 o 
   6   1  22        0.56        0.00     31.06 o 
   7   1  22       13.45       35.96     38.52 o 
   8   1  22       14.72       23.48     36.32 o 
 -13   2  22        0.10        9.98     47.17 o 
 -12   2  22        6.90        6.77     39.33 o 
 -11   2  22       34.24       32.12     42.04 o 
 -10   2  22        6.33       10.36     34.94 o 
  -9   2  22        0.35        7.02     33.73 o 
  -8   2  22       78.90       94.36     41.84 o 
  -7   2  22       38.93       33.54     27.50 o 
  -6   2  22      206.17      236.20     47.98 o 
  -5   2  22     2086.92     1957.29    101.20 o 
  -4   2  22       25.29       28.31     21.89 o 
  -3   2  22     1016.25     1136.07     78.81 o 
  -2   2  22       40.32       25.99     25.23 o 
  -1   2  22      352.74      396.06     56.99 o 
   0   2  22       27.81       42.73     29.22 o 
   1   2  22      657.09      432.59    163.78 o 
   2   2  22      270.46      274.42     46.48 o 
   3   2  22      293.77      305.28     56.75 o 
   4   2  22        1.56       22.87     31.00 o 
   5   2  22       38.83       82.17     39.96 o 
   6   2  22       10.10       35.22     34.18 o 
   7   2  22       18.87       17.49     36.99 o 
   8   2  22        0.43       13.19     41.13 o 
 -13   3  22       61.26       88.56     77.86 o 
 -12   3  22       15.66        9.80     43.61 o 
 -11   3  22      125.36       88.77     50.19 o 
 -10   3  22        2.70       38.87     41.14 o 
  -9   3  22      256.29      285.68     62.97 o 
  -8   3  22       23.56       65.59     34.04 o 
  -7   3  22      293.72      227.87     48.60 o 
  -6   3  22      154.38      188.63     39.66 o 
  -5   3  22      294.83      303.38     46.96 o 
  -4   3  22      497.88      504.12     52.52 o 
  -3   3  22     1040.17      713.72    114.62 o 
  -2   3  22     2037.58     1956.98     91.84 o 
  -1   3  22      373.44      404.34     59.51 o 
   0   3  22     2188.65     2237.46    126.47 o 
   1   3  22       74.08      113.41     43.98 o 
   2   3  22      614.35      766.93     96.68 o 
   3   3  22      157.89      128.04     45.93 o 
   4   3  22        1.76       17.40     30.60 o 
   5   3  22       38.82       40.43     38.06 o 
   6   3  22       47.90       75.87     41.74 o 
   7   3  22        1.71        0.00     35.92 o 
   8   3  22        1.75        0.00     44.41 o 
 -13   4  22        1.23      118.50    114.02 o 
 -12   4  22       38.92       32.96     49.25 o 
 -11   4  22        2.47       42.53     42.17 o 
 -10   4  22      510.82      445.87     80.74 o 
  -9   4  22       23.14       45.52     38.26 o 
  -8   4  22     2076.43     2192.08    121.44 o 
  -7   4  22      404.29      384.72     56.44 o 
  -6   4  22     2346.22     2337.25    105.76 o 
  -5   4  22      536.88      378.62     85.41 o 
  -4   4  22     1550.36     1695.95     92.22 o 
  -3   4  22       47.98       66.57     26.88 o 
  -2   4  22     3780.28     3763.92    140.98 o 
  -1   4  22      433.83      464.23     74.47 o 
   0   4  22     1075.39     1082.15    110.83 o 
   1   4  22       41.64      109.43     44.31 o 
   2   4  22      328.86      335.49     64.09 o 
   3   4  22       22.59       12.16     35.53 o 
   4   4  22        0.27        0.00     34.78 o 
   5   4  22        4.84        0.00     37.12 o 
   6   4  22       79.03       88.72     47.88 o 
   7   4  22        0.65        3.97     38.31 o 
   8   4  22        3.81        0.71     61.94 o 
 -12   5  22       15.58        8.90     42.73 o 
 -11   5  22        9.92        1.48     38.69 o 
 -10   5  22       22.38       19.04     41.07 o 
  -9   5  22      906.08      907.54     88.40 o 
  -8   5  22       24.41       41.03     31.88 o 
  -7   5  22      966.07      986.92     88.00 o 
  -6   5  22      279.48      275.01     54.55 o 
  -5   5  22      175.73      164.55     43.23 o 
  -4   5  22      130.63      157.20     42.44 o 
  -3   5  22      197.20      227.63     55.31 o 
  -2   5  22      825.62      896.28     88.78 o 
  -1   5  22      842.93      994.49    106.69 o 
   0   5  22      869.36      967.07    107.59 o 
   1   5  22      502.41      495.02     80.37 o 
   2   5  22      155.54      238.77     60.70 o 
   3   5  22        1.10        5.56     35.58 o 
   4   5  22       49.18       99.82     48.10 o 
   5   5  22        5.65       61.51     45.06 o 
   6   5  22       24.25       48.30     48.98 o 
   7   5  22       22.85       85.08     87.15 o 
 -12   6  22       15.48       63.82     80.56 o 
 -11   6  22        0.30       28.62     48.23 o 
 -10   6  22       34.32       29.05     38.05 o 
  -9   6  22       53.43       56.59     40.38 o 
  -8   6  22      171.43      141.22     46.11 o 
  -7   6  22       30.37       32.88     33.45 o 
  -6   6  22       42.94       60.99     36.81 o 
  -5   6  22       64.63       66.09     34.99 o 
  -4   6  22      100.65      160.34     49.18 o 
  -3   6  22      372.92      337.96     66.70 o 
  -2   6  22      608.55      426.04    130.75 o 
  -1   6  22      702.95      769.82     84.16 o 
   0   6  22      116.16      106.15     46.38 o 
   1   6  22      377.69      392.58     73.53 o 
   2   6  22       11.82       42.16     40.98 o 
   3   6  22       69.25       96.14     48.17 o 
   4   6  22        3.47        0.00     38.74 o 
   5   6  22        3.41        8.97     42.06 o 
   6   6  22        3.77       22.30     47.04 o 
 -11   7  22        0.73       26.30     67.69 o 
 -10   7  22        0.36       12.47     36.64 o 
  -9   7  22       39.50       16.94     36.21 o 
  -8   7  22       74.30       65.90     40.70 o 
  -7   7  22      183.11      156.25     51.40 o 
  -6   7  22      792.64      761.00     88.95 o 
  -5   7  22      196.31      224.69     52.63 o 
  -4   7  22      332.66      394.80     65.82 o 
  -3   7  22       12.11       15.46     34.61 o 
  -2   7  22      791.10      844.25    102.85 o 
  -1   7  22       40.95       10.53     31.69 o 
   0   7  22      540.70      509.33     84.15 o 
   1   7  22        0.40       36.47     38.61 o 
   2   7  22      165.93      154.76     57.14 o 
   3   7  22        1.26        0.00     38.16 o 
   4   7  22       92.77       76.19     51.26 o 
   5   7  22        3.07       30.25     45.73 o 
   6   7  22       63.82      112.30    109.54 o 
 -10   8  22       31.92       21.49     56.55 o 
  -9   8  22        2.29       14.75     38.79 o 
  -8   8  22      505.35      537.03     80.39 o 
  -7   8  22       48.08       58.81     40.48 o 
  -6   8  22     1420.92     1546.32    129.94 o 
  -5   8  22      218.01      203.43     54.80 o 
  -4   8  22     1149.43     1288.62    133.11 o 
  -3   8  22      195.65      194.29     58.19 o 
  -2   8  22      278.60      284.55     65.91 o 
  -1   8  22      218.01      190.36     56.84 o 
   0   8  22      409.59      375.48     74.11 o 
   1   8  22       64.88       84.93     46.83 o 
   2   8  22       65.17       96.51     53.02 o 
   3   8  22        0.72        0.00     39.24 o 
   4   8  22        7.01        5.08     40.70 o 
  -8   9  22       21.65       13.21     48.24 o 
  -7   9  22       51.49       62.76     44.12 o 
  -6   9  22        1.14        0.00     34.18 o 
  -5   9  22     1091.35     1310.58    124.31 o 
  -4   9  22       17.47       38.70     45.52 o 
  -3   9  22      424.84      486.19     86.86 o 
  -2   9  22        0.09       21.66     41.62 o 
  -1   9  22       15.69       50.90     43.66 o 
   0   9  22        2.53        0.00     44.63 o 
   1   9  22       14.39        7.73     44.50 o 
   2   9  22      127.45       99.42     49.99 o 
   3   9  22        0.14       36.19     66.68 o 
  -6  10  22      158.40      128.49    130.55 o 
  -5  10  22       68.29      136.43     82.15 o 
  -4  10  22      191.66      214.36     73.60 o 
  -3  10  22       53.19       66.31     45.37 o 
  -2  10  22       65.25       27.37     45.73 o 
  -1  10  22       47.01       43.90     54.44 o 
   0  10  22       17.62        0.00     93.01 o 
   1  10  22      117.27      102.31    106.79 o 
 -13   0  23       15.94        0.00     69.67 o 
 -11   0  23       58.93       69.76     66.45 o 
  -9   0  23       39.97       83.87     58.73 o 
  -7   0  23       55.46       44.16     48.35 o 
  -5   0  23     2078.14     2071.13    152.68 o 
  -3   0  23     1350.57     1354.78    116.60 o 
  -1   0  23      191.39      310.66     85.24 o 
   1   0  23      390.22      531.66     87.78 o 
   3   0  23     1132.04     1187.82    134.33 o 
   5   0  23      145.54       95.16     55.38 o 
   7   0  23       30.68       91.41     59.88 o 
 -13   1  23        1.68        0.00     41.93 o 
 -12   1  23        4.86       23.16     40.79 o 
 -11   1  23       12.99        0.00     36.88 o 
 -10   1  23        0.12       27.39     37.57 o 
  -9   1  23       67.61       50.11     42.11 o 
  -8   1  23       32.26       52.24     36.02 o 
  -7   1  23        5.55       21.25     30.38 o 
  -6   1  23       81.98       50.77     29.99 o 
  -5   1  23     2008.29     1924.48     93.63 o 
  -4   1  23     1350.97     1389.24     89.14 o 
  -3   1  23     1153.21     1132.33     79.44 o 
  -2   1  23      686.00      623.04     70.59 o 
  -1   1  23       77.92       81.61     34.05 o 
   0   1  23     1426.44     1438.19    103.49 o 
   1   1  23      142.79      176.53     44.39 o 
   2   1  23     1517.26     1692.94    105.49 o 
   3   1  23        0.45       24.71     27.69 o 
   4   1  23      500.05      537.08     67.19 o 
   5   1  23       13.68        4.50     32.29 o 
   6   1  23      100.83      127.78     46.94 o 
   7   1  23        6.29       19.42     37.97 o 
   8   1  23       31.75       37.06     42.90 o 
 -13   2  23       40.62      101.62    122.98 o 
 -12   2  23       22.50        6.73     40.77 o 
 -11   2  23      126.56       94.66     50.03 o 
 -10   2  23      257.68      247.00     63.58 o 
  -9   2  23        2.55        0.00     36.18 o 
  -8   2  23      240.06      235.23     57.88 o 
  -7   2  23      196.98      143.97     39.78 o 
  -6   2  23     1352.85     1437.72    105.74 o 
  -5   2  23      146.08      150.45     39.55 o 
  -4   2  23     2701.37     1917.74    399.00 o 
  -3   2  23      255.61      305.35     46.56 o 
  -2   2  23     1267.15     1348.72     98.81 o 
  -1   2  23      149.54      153.62     40.74 o 
   0   2  23     1818.69     1501.83    265.57 o 
   1   2  23      153.73      137.36     39.45 o 
   2   2  23      544.38      514.57     69.30 o 
   3   2  23       10.59       52.69     34.62 o 
   4   2  23       57.02       45.29     34.86 o 
   5   2  23       25.80       26.88     36.81 o 
   6   2  23       13.38       25.45     36.76 o 
   7   2  23       14.80       42.43     37.77 o 
   8   2  23        3.19       23.17     54.99 o 
 -12   3  23        2.98       25.93     40.01 o 
 -11   3  23       70.25       79.53     47.89 o 
 -10   3  23       15.07       69.30     44.55 o 
  -9   3  23       17.34       28.69     35.77 o 
  -8   3  23       46.66       78.52     35.89 o 
  -7   3  23      173.81      264.49     52.42 o 
  -6   3  23      321.32      310.56     54.54 o 
  -5   3  23      205.72      230.81     43.57 o 
  -4   3  23      997.89     1007.34     73.83 o 
  -3   3  23      201.05      110.25     30.86 o 
  -2   3  23      348.43      385.29     52.63 o 
  -1   3  23      435.23      519.08     68.19 o 
   0   3  23     1009.44     1065.75    110.83 o 
   1   3  23      207.69      238.42     57.23 o 
   2   3  23      741.01      848.66    102.54 o 
   3   3  23      208.13      141.22     50.57 o 
   4   3  23      131.39      142.26     50.75 o 
   5   3  23       47.67       76.28     47.87 o 
   6   3  23      122.07      140.88     48.51 o 
   7   3  23        0.36        2.00     37.40 o 
 -12   4  23       51.22       61.98     50.78 o 
 -11   4  23       19.35       22.42     42.79 o 
 -10   4  23       35.61       28.18     40.74 o 
  -9   4  23        0.11        5.67     36.93 o 
  -8   4  23        4.86       17.71     32.20 o 
  -7   4  23      231.85      227.59     46.52 o 
  -6   4  23       15.87       17.54     26.06 o 
  -5   4  23       66.84       68.94     30.13 o 
  -4   4  23      125.70      122.40     34.89 o 
  -3   4  23       22.58        5.16     26.60 o 
  -2   4  23      313.59      397.01     59.96 o 
  -1   4  23     1294.08     1378.21    125.02 o 
   0   4  23      256.37      275.49     61.49 o 
   1   4  23     1891.81     1999.26    136.68 o 
   2   4  23       89.01      114.10     44.74 o 
   3   4  23      383.37      451.03     80.92 o 
   4   4  23       34.59       42.71     44.75 o 
   5   4  23       38.28       93.33     51.29 o 
   6   4  23        1.59        0.00     41.24 o 
   7   4  23       29.85       70.50     73.82 o 
 -12   5  23       32.49       78.78     81.72 o 
 -11   5  23        1.34       22.05     40.34 o 
 -10   5  23       67.27       42.87     40.23 o 
  -9   5  23       33.21       45.61     36.97 o 
  -8   5  23      200.13      200.73     45.55 o 
  -7   5  23      456.10      409.77     65.84 o 
  -6   5  23      275.56      272.12     53.68 o 
  -5   5  23      306.82      372.58     59.98 o 
  -4   5  23      875.11      834.53     87.34 o 
  -3   5  23        4.69       10.61     31.31 o 
  -2   5  23      461.07      561.07     72.34 o 
  -1   5  23      164.51      142.11     50.89 o 
   0   5  23     1036.78     1178.09    120.49 o 
   1   5  23        0.49       34.28     36.63 o 
   2   5  23      629.53      579.45     88.89 o 
   3   5  23       98.74       19.26     41.92 o 
   4   5  23      234.29      281.78     69.41 o 
   5   5  23        0.84       15.49     44.88 o 
   6   5  23      217.83      168.61     65.98 o 
 -11   6  23       48.51       86.81    102.65 o 
 -10   6  23       39.62        0.00     46.60 o 
  -9   6  23      142.69      135.90     47.01 o 
  -8   6  23      686.28      557.51     77.79 o 
  -7   6  23      377.37      401.10     66.32 o 
  -6   6  23     1729.09     1727.67    127.46 o 
  -5   6  23      226.06      230.43     52.25 o 
  -4   6  23     1142.07     1272.09    124.58 o 
  -3   6  23      129.52      141.92     50.01 o 
  -2   6  23      374.55      550.99     85.24 o 
  -1   6  23      161.22      126.38     47.32 o 
   0   6  23      522.16      629.25     91.38 o 
   1   6  23        8.88       26.79     37.41 o 
   2   6  23       60.18       87.69     47.84 o 
   3   6  23       43.37       12.61     39.53 o 
   4   6  23       86.20      154.85     60.69 o 
   5   6  23       15.56       69.93     49.99 o 
   6   6  23       22.52       12.75     94.73 o 
 -10   7  23       85.36       51.51     49.31 o 
  -9   7  23        1.10        0.00     35.63 o 
  -8   7  23        8.54       25.86     37.29 o 
  -7   7  23       87.83       62.99     45.81 o 
  -6   7  23       96.28       89.70     40.41 o 
  -5   7  23      164.94      172.03     49.33 o 
  -4   7  23       83.60      109.84     49.06 o 
  -3   7  23      248.34      289.51     67.29 o 
  -2   7  23      153.17      148.67     49.92 o 
  -1   7  23      319.17      509.55     86.54 o 
   0   7  23       88.35       97.06     47.00 o 
   1   7  23      177.52      183.36     58.51 o 
   2   7  23       47.14       32.97     45.74 o 
   3   7  23       43.11       35.25     45.46 o 
   4   7  23       70.45       33.60     47.12 o 
   5   7  23        0.02        0.00     88.53 o 
  -9   8  23        7.84        0.74     48.72 o 
  -8   8  23        2.24        0.00     39.84 o 
  -7   8  23        6.09       41.82     40.18 o 
  -6   8  23        0.55       25.97     38.14 o 
  -5   8  23       11.95       34.32     38.26 o 
  -4   8  23      131.35      131.83     53.73 o 
  -3   8  23      221.33      198.69     60.88 o 
  -2   8  23      126.18      132.19     50.69 o 
  -1   8  23      154.04      153.40     62.37 o 
   0   8  23       46.27       65.83     45.38 o 
   1   8  23      143.11      168.16     61.32 o 
   2   8  23       37.01       47.83     44.02 o 
   3   8  23      110.36      123.47     54.49 o 
   4   8  23       40.65       47.54     91.63 o 
  -7   9  23       23.35       66.06     50.79 o 
  -6   9  23       43.35        2.86     39.45 o 
  -5   9  23       52.55       64.60     45.30 o 
  -4   9  23      385.76      463.60     87.68 o 
  -3   9  23       20.20       14.46     44.02 o 
  -2   9  23      317.29      341.38     75.81 o 
  -1   9  23        0.12       32.12     44.16 o 
   0   9  23      280.99      357.31     88.39 o 
   1   9  23        1.65       35.24     47.29 o 
   2   9  23      200.25      252.50    165.00 o 
  -4  10  23      108.68      219.68     97.21 o 
  -3  10  23      176.41      142.88     86.01 o 
  -2  10  23      400.05      474.04    121.66 o 
  -1  10  23       56.36       26.87     84.05 o 
 -12   0  24      249.32      208.43    112.47 o 
 -10   0  24        4.30        0.00     52.80 o 
  -8   0  24      153.32       71.90     68.34 o 
  -6   0  24      129.27      156.33     53.24 o 
  -4   0  24     2221.73     2316.02    142.46 o 
  -2   0  24       54.35       90.11     58.55 o 
   0   0  24      640.86      817.22    138.41 o 
   2   0  24      544.26      672.31    103.08 o 
   4   0  24      339.27      391.23     86.96 o 
   6   0  24      157.19      182.14     69.24 o 
 -12   1  24        0.13       40.11     44.19 o 
 -11   1  24       15.46       23.64     41.54 o 
 -10   1  24        0.61        0.00     34.62 o 
  -9   1  24      214.22      323.24     70.15 o 
  -8   1  24       25.97       62.06     38.03 o 
  -7   1  24       31.07       33.11     35.01 o 
  -6   1  24       55.68       64.22     33.63 o 
  -5   1  24      714.32      730.48     70.70 o 
  -4   1  24      507.24      501.56     59.49 o 
  -3   1  24       78.96       75.03     33.12 o 
  -2   1  24      412.98      442.34     70.60 o 
  -1   1  24       49.89       53.06     32.07 o 
   0   1  24      346.15      503.17     68.37 o 
   1   1  24       26.27       42.34     34.31 o 
   2   1  24      686.71      757.86     84.41 o 
   3   1  24        3.44       24.48     30.09 o 
   4   1  24      341.69      473.87     65.69 o 
   5   1  24       85.81       65.11     40.18 o 
   6   1  24      385.05      357.01     67.92 o 
   7   1  24        0.01        5.02     38.37 o 
 -12   2  24        4.43       59.54     46.51 o 
 -11   2  24        2.28       24.62     37.92 o 
 -10   2  24        7.13       10.35     37.78 o 
  -9   2  24        1.32       35.68     36.08 o 
  -8   2  24        6.93       30.32     35.48 o 
  -7   2  24       33.98        2.45     29.13 o 
  -6   2  24      105.48      115.87     40.99 o 
  -5   2  24        8.58        0.00     26.03 o 
  -4   2  24      255.32      181.35     56.46 o 
  -3   2  24       74.18       89.54     32.10 o 
  -2   2  24        4.90       26.71     28.80 o 
  -1   2  24       43.29       73.87     35.00 o 
   0   2  24       33.76       33.13     31.99 o 
   1   2  24     1050.83      801.95    248.32 o 
   2   2  24       10.40        5.98     35.36 o 
   3   2  24      566.36      799.76    101.28 o 
   4   2  24       74.30       60.77     39.00 o 
   5   2  24      582.50      676.25     88.18 o 
   6   2  24        1.98        5.82     38.99 o 
   7   2  24      209.94      153.61     53.28 o 
 -12   3  24        1.30        0.00     37.70 o 
 -11   3  24       23.12        0.00     38.43 o 
 -10   3  24       21.92       16.16     40.51 o 
  -9   3  24       33.35       40.25     39.77 o 
  -8   3  24       19.63       21.13     35.32 o 
  -7   3  24      103.18      129.77     42.96 o 
  -6   3  24      186.77      238.37     50.81 o 
  -5   3  24       57.98       59.77     32.83 o 
  -4   3  24       80.02       90.21     31.95 o 
  -3   3  24        1.11        0.00     23.59 o 
  -2   3  24        6.98       43.03     30.77 o 
  -1   3  24      226.79      185.42     50.00 o 
   0   3  24      700.38      699.39     93.27 o 
   1   3  24      294.86      378.16     70.86 o 
   2   3  24     1759.11     1811.08    146.86 o 
   3   3  24        0.43       21.69     37.64 o 
   4   3  24      843.64      993.23    119.00 o 
   5   3  24       51.28       93.87     51.59 o 
   6   3  24      375.44      339.18     75.23 o 
   7   3  24        5.79        0.00     52.33 o 
 -12   4  24        1.83        0.00    104.03 o 
 -11   4  24       57.67       84.29     50.51 o 
 -10   4  24        9.67       22.43     41.77 o 
  -9   4  24        9.93       19.32     39.62 o 
  -8   4  24      350.62      415.75     66.69 o 
  -7   4  24        7.50        0.00     30.56 o 
  -6   4  24      532.92      645.51     70.71 o 
  -5   4  24      350.03      240.39     57.55 o 
  -4   4  24       60.30       83.68     40.78 o 
  -3   4  24       17.66       30.03     28.68 o 
  -2   4  24      354.68      415.94     72.30 o 
  -1   4  24       74.88       56.44     41.08 o 
   0   4  24      697.78      702.34     92.90 o 
   1   4  24      178.59      184.54     55.52 o 
   2   4  24      482.53      540.68     86.59 o 
   3   4  24       47.22       66.10     43.88 o 
   4   4  24       46.78       58.06     46.82 o 
   5   4  24       20.57       20.50     42.81 o 
   6   4  24       32.96       63.33     52.01 o 
 -11   5  24       85.44       76.62     50.67 o 
 -10   5  24      149.26      180.19     59.26 o 
  -9   5  24        6.07       13.45     33.32 o 
  -8   5  24       83.10       27.17     41.01 o 
  -7   5  24      107.86      126.53     43.43 o 
  -6   5  24      133.68      128.61     43.65 o 
  -5   5  24        2.59       11.06     29.29 o 
  -4   5  24       62.53       35.96     36.05 o 
  -3   5  24       20.19        7.83     35.31 o 
  -2   5  24       76.63       87.17     42.48 o 
  -1   5  24      130.31      133.75     50.71 o 
   0   5  24       35.05       85.58     43.02 o 
   1   5  24      110.05      140.03     53.76 o 
   2   5  24      365.87      387.08     77.61 o 
   3   5  24       32.41       33.40     40.85 o 
   4   5  24      171.29      244.20     69.15 o 
   5   5  24        2.85       37.06     43.08 o 
   6   5  24      133.54       71.99     93.01 o 
 -11   6  24        5.31      107.82    106.10 o 
 -10   6  24        5.53       37.41     46.64 o 
  -9   6  24        0.84        0.00     39.19 o 
  -8   6  24        7.40       21.49     35.17 o 
  -7   6  24       12.24        0.00     33.49 o 
  -6   6  24       12.67       30.55     35.60 o 
  -5   6  24       24.92       13.60     33.11 o 
  -4   6  24       28.37       27.53     39.76 o 
  -3   6  24        7.32       35.87     37.51 o 
  -2   6  24       23.88       29.99     44.52 o 
  -1   6  24      368.91      441.06     77.72 o 
   0   6  24        2.87       47.62     39.28 o 
   1   6  24      508.80      593.11     94.16 o 
   2   6  24        5.88       52.83     44.37 o 
   3   6  24      160.88      149.63     57.09 o 
   4   6  24        6.16       55.39     51.80 o 
   5   6  24      212.62      208.40    130.55 o 
 -10   7  24        8.61        5.84     65.55 o 
  -9   7  24        2.25       17.52     37.21 o 
  -8   7  24        1.35       11.77     37.95 o 
  -7   7  24       33.84       29.18     41.48 o 
  -6   7  24      101.00       60.14     41.95 o 
  -5   7  24       17.79       18.96     38.78 o 
  -4   7  24      169.29      241.69     60.26 o 
  -3   7  24       12.64       29.32     40.75 o 
  -2   7  24      112.64      191.42     60.34 o 
  -1   7  24        3.01        0.00     34.77 o 
   0   7  24      377.70      353.07     73.93 o 
   1   7  24       55.14        0.00     40.99 o 
   2   7  24      303.11      327.62     76.02 o 
   3   7  24       12.54       21.70     43.82 o 
   4   7  24      766.56      929.90    181.17 o 
  -8   8  24       30.23       39.49     48.34 o 
  -7   8  24        0.13        0.00     37.58 o 
  -6   8  24       53.59       92.04     47.55 o 
  -5   8  24        0.09       35.08     42.80 o 
  -4   8  24      501.01      502.85     89.09 o 
  -3   8  24        5.18       15.07     41.08 o 
  -2   8  24      260.81      324.68     73.70 o 
  -1   8  24       11.25        9.30     46.42 o 
   0   8  24       93.88       88.73     52.84 o 
   1   8  24       77.22       85.81     52.44 o 
   2   8  24       91.85      166.49     61.44 o 
   3   8  24      135.09      104.37    137.10 o 
  -6   9  24        2.26       25.73     54.82 o 
  -5   9  24        4.20        0.00     45.10 o 
  -4   9  24       27.43       55.78     47.15 o 
  -3   9  24      120.95      141.13     56.83 o 
  -2   9  24        9.16       34.50     38.44 o 
  -1   9  24       59.32       75.20     58.49 o 
   0   9  24        8.63        0.00     82.33 o 
   1   9  24       13.56        0.00    111.95 o 
 -11   0  25       16.11       22.35     60.07 o 
  -9   0  25        1.62        0.00     50.15 o 
  -7   0  25      127.81      185.45     75.96 o 
  -5   0  25        2.38        6.26     33.88 o 
  -3   0  25       16.46        0.00     39.85 o 
  -1   0  25        1.86       54.39     50.98 o 
   1   0  25      266.17      360.41     98.48 o 
   3   0  25      475.52      570.43    102.30 o 
   5   0  25      936.61     1024.80    138.70 o 
   7   0  25      155.42      157.42    134.34 o 
 -12   1  25        2.57       27.16     45.92 o 
 -11   1  25      209.02      153.14     62.51 o 
 -10   1  25        9.15       60.21     42.96 o 
  -9   1  25        2.62        6.31     33.88 o 
  -8   1  25      100.60       57.31     41.08 o 
  -7   1  25       28.12       59.18     38.39 o 
  -6   1  25       42.69       23.15     31.28 o 
  -5   1  25        4.50        0.00     24.26 o 
  -4   1  25       17.18       43.87     30.47 o 
  -3   1  25        6.94       24.41     33.67 o 
  -2   1  25        1.16        6.84     32.34 o 
  -1   1  25        6.61        0.20     31.24 o 
   0   1  25      385.34      455.74     66.75 o 
   1   1  25       59.30       45.30     35.96 o 
   2   1  25      797.29      912.44     94.34 o 
   3   1  25       38.20       12.06     32.68 o 
   4   1  25      525.26      577.59     80.02 o 
   5   1  25        6.48        0.00     34.42 o 
   6   1  25      486.18      606.77     88.29 o 
   7   1  25        3.65       33.35     58.42 o 
 -12   2  25      380.96      456.40     93.48 o 
 -11   2  25       12.44       28.15     42.96 o 
 -10   2  25      187.82      271.48     69.97 o 
  -9   2  25        9.59       10.44     39.22 o 
  -8   2  25       58.65       60.04     40.60 o 
  -7   2  25       25.08       37.43     32.54 o 
  -6   2  25      672.14      716.64     81.96 o 
  -5   2  25      109.68      172.70     43.07 o 
  -4   2  25        2.08       20.24     28.70 o 
  -3   2  25       38.48       76.94     42.13 o 
  -2   2  25       99.51      150.15     42.13 o 
  -1   2  25        0.43       18.47     29.44 o 
   0   2  25      253.90      239.99     51.15 o 
   1   2  25       34.28       88.80     42.82 o 
   2   2  25      391.67      433.75     78.51 o 
   3   2  25       41.77       53.06     42.18 o 
   4   2  25      114.90      142.87     54.96 o 
   5   2  25        0.43       14.09     40.72 o 
   6   2  25        2.36       38.14     37.81 o 
 -12   3  25        0.01       97.83    121.60 o 
 -11   3  25       68.24       61.27     48.26 o 
 -10   3  25       19.60       31.11     42.79 o 
  -9   3  25       59.12      100.42     47.54 o 
  -8   3  25       20.55        6.50     35.22 o 
  -7   3  25        9.55       28.41     33.54 o 
  -6   3  25        0.77       14.93     31.40 o 
  -5   3  25        1.14        0.00     28.21 o 
  -4   3  25      121.43      120.02     47.43 o 
  -3   3  25      372.47      291.81     64.27 o 
  -2   3  25       15.23       19.14     35.38 o 
  -1   3  25       12.45       47.13     36.06 o 
   0   3  25      340.62      393.40     72.28 o 
   1   3  25       40.35        0.00     36.20 o 
   2   3  25      198.99      238.54     63.55 o 
   3   3  25       17.95       53.58     42.26 o 
   4   3  25      488.41      552.22     92.44 o 
   5   3  25       10.71       25.40     44.46 o 
   6   3  25      132.35      146.40     70.58 o 
 -11   4  25        5.30        0.00     42.65 o 
 -10   4  25        9.95       22.91     41.46 o 
  -9   4  25       21.98       22.63     42.21 o 
  -8   4  25       51.12       45.31     38.57 o 
  -7   4  25        9.34       40.24     34.80 o 
  -6   4  25        8.90       39.91     34.50 o 
  -5   4  25        1.22        0.00     28.29 o 
  -4   4  25       18.57        4.69     33.70 o 
  -3   4  25       25.53       47.16     33.11 o 
  -2   4  25       38.55       62.85     38.78 o 
  -1   4  25        6.49       23.89     36.91 o 
   0   4  25       28.10        0.00     32.27 o 
   1   4  25      146.55      156.84     54.32 o 
   2   4  25       45.73       63.59     46.46 o 
   3   4  25      590.29      722.70    105.40 o 
   4   4  25       50.72       62.72     48.57 o 
   5   4  25      268.81      358.68     80.33 o 
 -11   5  25        1.03       71.65    116.09 o 
 -10   5  25       10.06       30.07     42.99 o 
  -9   5  25        1.63        0.00     42.94 o 
  -8   5  25        0.35        0.80     37.66 o 
  -7   5  25       12.79        0.00     34.53 o 
  -6   5  25       37.68       23.43     34.77 o 
  -5   5  25       32.26       37.13     38.51 o 
  -4   5  25      160.83      107.32     46.78 o 
  -3   5  25       10.84       22.26     36.01 o 
  -2   5  25       19.80       27.48     47.41 o 
  -1   5  25      118.36      126.63     48.79 o 
   0   5  25      356.01      406.29     78.34 o 
   1   5  25       44.99       47.99     44.18 o 
   2   5  25      455.30      520.91     90.25 o 
   3   5  25       16.83       31.55     44.74 o 
   4   5  25      740.62      800.43    115.04 o 
   5   5  25       22.76        0.00     73.54 o 
 -10   6  25       22.46      116.46     74.82 o 
  -9   6  25       48.19       68.12     46.81 o 
  -8   6  25      168.53      256.96     65.13 o 
  -7   6  25       10.83        6.95     36.71 o 
  -6   6  25      172.73      184.74     50.69 o 
  -5   6  25        0.11       17.36     37.14 o 
  -4   6  25      248.54      285.30     67.37 o 
  -3   6  25       44.62       37.35     40.87 o 
  -2   6  25      203.88      222.67     71.90 o 
  -1   6  25       18.53       46.88     43.22 o 
   0   6  25       59.51      100.48     48.75 o 
   1   6  25       40.21       45.87     46.89 o 
   2   6  25       54.80       58.64     48.50 o 
   3   6  25       68.32      121.56     53.93 o 
   4   6  25      102.35      184.02     75.89 o 
  -9   7  25        0.91       43.49     47.26 o 
  -8   7  25       20.38        1.69     38.57 o 
  -7   7  25       19.51       23.18     45.35 o 
  -6   7  25       23.42        3.83     36.74 o 
  -5   7  25       63.33       35.83     43.28 o 
  -4   7  25        2.02       31.78     43.99 o 
  -3   7  25        0.48        0.00     39.66 o 
  -2   7  25       30.86       25.93     49.66 o 
  -1   7  25       41.01       71.19     48.95 o 
   0   7  25       19.20       43.39     46.23 o 
   1   7  25       15.92        4.71     42.21 o 
   2   7  25       65.77      123.58     53.99 o 
   3   7  25        0.87       36.80     70.68 o 
  -7   8  25        1.16       10.45     40.47 o 
  -6   8  25        0.07        0.00     37.20 o 
  -5   8  25        3.65        0.00     40.13 o 
  -4   8  25       17.59       48.06     46.27 o 
  -3   8  25        1.40        7.46     45.22 o 
  -2   8  25       31.35       18.87     51.27 o 
  -1   8  25        5.86       24.31     48.67 o 
   0   8  25        0.04       12.58     45.42 o 
   1   8  25       24.03        3.47     43.90 o 
   2   8  25       18.06        0.00    102.65 o 
  -5   9  25        0.59       82.80     66.86 o 
  -4   9  25        0.69       56.18     63.08 o 
  -3   9  25       33.04       30.48     62.56 o 
  -2   9  25       71.09      107.47    104.37 o 
 -10   0  26      783.04      905.97    164.83 o 
  -8   0  26       41.07       37.82     58.73 o 
  -6   0  26      221.62      224.20     81.62 o 
  -4   0  26       64.05       15.41     48.11 o 
  -2   0  26        8.81        8.12     42.48 o 
   0   0  26       36.13       39.41     55.11 o 
   2   0  26       40.81       33.73     55.54 o 
   4   0  26       25.93       59.28     49.89 o 
   6   0  26       23.45       96.11     97.48 o 
 -11   1  26      450.33      479.54     90.11 o 
 -10   1  26       29.27       56.20     47.74 o 
  -9   1  26       38.52       52.18     42.67 o 
  -8   1  26      208.80      190.78     57.08 o 
  -7   1  26       13.50       22.86     36.21 o 
  -6   1  26        1.62        7.47     31.19 o 
  -5   1  26       54.77       60.83     36.33 o 
  -4   1  26       46.34       76.05     41.35 o 
  -3   1  26        2.63       11.95     32.46 o 
  -2   1  26        0.92       37.09     36.07 o 
  -1   1  26       35.50       48.19     39.92 o 
   0   1  26      185.89      213.68     57.92 o 
   1   1  26        7.33       51.78     35.65 o 
   2   1  26      268.08      252.52     56.11 o 
   3   1  26        6.07        0.00     37.81 o 
   4   1  26       48.95       87.92     52.32 o 
   5   1  26        0.01        0.00     35.31 o 
   6   1  26      122.07      302.67     92.43 o 
 -11   2  26       17.46       23.41     43.18 o 
 -10   2  26       18.47       44.37     42.82 o 
  -9   2  26        6.85       13.64     42.03 o 
  -8   2  26        2.60        0.00     36.24 o 
  -7   2  26       22.50       55.39     44.40 o 
  -6   2  26        7.54       24.35     33.11 o 
  -5   2  26      176.58      203.95     49.58 o 
  -4   2  26       18.36       26.58     31.80 o 
  -3   2  26      139.25      153.47     51.03 o 
  -2   2  26       19.54        0.00     34.11 o 
  -1   2  26       25.50        5.90     31.63 o 
   0   2  26       40.86       38.86     35.40 o 
   1   2  26       11.02        8.74     36.65 o 
   2   2  26        1.32        0.00     36.67 o 
   3   2  26      160.52      205.00     60.14 o 
   4   2  26        0.20       25.22     47.26 o 
   5   2  26      142.85      207.72     67.70 o 
   6   2  26       18.00      116.16     81.90 o 
 -11   3  26      173.62      195.09     62.65 o 
 -10   3  26        2.18       12.55     44.96 o 
  -9   3  26       29.62       47.09     41.51 o 
  -8   3  26       51.02       54.34     43.22 o 
  -7   3  26       22.11       29.95     33.29 o 
  -6   3  26       30.20       41.79     34.76 o 
  -5   3  26       95.00       77.64     43.67 o 
  -4   3  26      101.83       65.46     41.16 o 
  -3   3  26       30.43       40.89     37.48 o 
  -2   3  26       32.64       46.42     39.08 o 
  -1   3  26        0.66       20.71     36.80 o 
   0   3  26       11.20        7.22     36.37 o 
   1   3  26        1.01        1.13     36.01 o 
   2   3  26       61.64       43.12     42.90 o 
   3   3  26       98.54       89.90     51.71 o 
   4   3  26      285.48      277.01     70.23 o 
   5   3  26        0.01        2.64     44.46 o 
 -11   4  26       12.78        0.00     63.51 o 
 -10   4  26      649.86      759.64    107.39 o 
  -9   4  26      101.86       93.73     47.62 o 
  -8   4  26      568.62      635.36     85.57 o 
  -7   4  26       26.26       33.71     38.55 o 
  -6   4  26      359.56      441.80     79.04 o 
  -5   4  26      101.95       94.31     53.24 o 
  -4   4  26       42.59       25.54     36.13 o 
  -3   4  26        3.40       11.50     42.51 o 
  -2   4  26      121.68      165.60     51.71 o 
  -1   4  26        0.95       34.46     37.94 o 
   0   4  26       74.09       66.88     48.16 o 
   1   4  26        3.19       26.82     44.16 o 
   2   4  26       25.93       55.75     48.16 o 
   3   4  26        9.60       25.62     41.80 o 
   4   4  26      130.76      139.49     58.88 o 
   5   4  26       21.68       83.33     77.18 o 
 -10   5  26       52.89       21.13     49.89 o 
  -9   5  26      232.07      242.85     76.02 o 
  -8   5  26       79.47       63.99     49.53 o 
  -7   5  26        2.18       13.42     41.07 o 
  -6   5  26      146.41      142.75     53.99 o 
  -5   5  26       30.15       51.71     43.64 o 
  -4   5  26      343.93      379.01     73.95 o 
  -3   5  26       50.25       47.03     47.43 o 
  -2   5  26       20.80        0.00     36.31 o 
  -1   5  26        0.28       23.53     41.71 o 
   0   5  26        1.97       45.18     43.58 o 
   1   5  26       14.27        3.22     41.04 o 
   2   5  26        3.73       37.48     45.77 o 
   3   5  26        0.46       40.42     46.54 o 
   4   5  26      108.75      139.65     57.54 o 
  -9   6  26       14.18        0.00     42.13 o 
  -8   6  26        5.43       41.03     43.71 o 
  -7   6  26        1.96        0.00     36.95 o 
  -6   6  26        0.25        0.00     38.89 o 
  -5   6  26        2.33        7.77     40.68 o 
  -4   6  26       13.99       43.28     43.71 o 
  -3   6  26       31.81       16.23     45.63 o 
  -2   6  26        1.83       64.88     50.80 o 
  -1   6  26        3.80        8.46     42.28 o 
   0   6  26        1.80       15.33     37.61 o 
   1   6  26        2.48       28.45     42.94 o 
   2   6  26       16.91       25.47     46.37 o 
   3   6  26       47.34       53.43     53.48 o 
  -8   7  26       87.47       79.43     46.41 o 
  -7   7  26       18.35       42.58     44.64 o 
  -6   7  26        3.34        0.00     40.61 o 
  -5   7  26        1.36       17.22     44.53 o 
  -4   7  26        5.98       50.02     44.65 o 
  -3   7  26       23.47       50.67     55.82 o 
  -2   7  26       47.67      100.96     59.03 o 
  -1   7  26       25.45       55.98     50.62 o 
   0   7  26        6.62        0.16     40.01 o 
   1   7  26       34.80       85.33     50.62 o 
   2   7  26       18.57        0.00    109.54 o 
  -6   8  26      160.15      176.33     71.34 o 
  -5   8  26       55.19       96.25     52.21 o 
  -4   8  26        0.68       17.21     44.33 o 
  -3   8  26       24.93       17.80     51.36 o 
  -2   8  26      132.86      140.55     82.46 o 
  -1   8  26        2.33       43.31     75.09 o 
 -11   0  27       88.59       68.66    109.37 o 
  -9   0  27       19.81       38.20     59.42 o 
  -7   0  27      667.35      732.23    140.91 o 
  -5   0  27      764.35      875.69    147.62 o 
  -3   0  27        7.08        0.00     47.56 o 
  -1   0  27      311.55      326.13     95.29 o 
   1   0  27        9.56       12.74     53.46 o 
   3   0  27       21.39        0.00     56.92 o 
   5   0  27        2.13        0.00     56.98 o 
 -11   1  27      397.53      374.76     86.72 o 
 -10   1  27       89.01       65.99     52.55 o 
  -9   1  27       11.28        0.00     44.19 o 
  -8   1  27        7.32       12.91     39.97 o 
  -7   1  27      212.88      243.90     60.42 o 
  -6   1  27      235.86      183.93     48.19 o 
  -5   1  27      642.77      580.50     85.75 o 
  -4   1  27      141.34      130.91     49.57 o 
  -3   1  27        7.48       26.90     37.64 o 
  -2   1  27        3.09       15.40     35.89 o 
  -1   1  27       11.79        0.00     35.36 o 
   0   1  27        1.79       13.75     36.62 o 
   1   1  27       21.07       57.82     44.58 o 
   2   1  27       23.35       57.59     41.65 o 
   3   1  27        3.80        0.00     40.25 o 
   4   1  27        8.93       20.84     42.47 o 
   5   1  27        1.31       53.17     54.10 o 
 -11   2  27       21.69       21.44     47.17 o 
 -10   2  27      477.50      627.95    105.53 o 
  -9   2  27        6.29       24.09     44.71 o 
  -8   2  27      501.81      687.91    100.67 o 
  -7   2  27      158.87      140.79     52.88 o 
  -6   2  27      566.69      631.37     81.06 o 
  -5   2  27       83.62       87.47     44.09 o 
  -4   2  27      485.11      547.80     84.39 o 
  -3   2  27       11.21       41.78     39.18 o 
  -2   2  27        2.78       30.52     37.99 o 
  -1   2  27        0.71       32.94     37.19 o 
   0   2  27       20.38       46.99     39.61 o 
   1   2  27       30.87       10.97     37.38 o 
   2   2  27       26.18       82.71     50.00 o 
   3   2  27        9.94        0.00     42.31 o 
   4   2  27       11.20       47.93     46.38 o 
   5   2  27        0.02       61.39     75.87 o 
 -11   3  27      331.15      280.40    163.28 o 
 -10   3  27       53.85       29.71     47.63 o 
  -9   3  27      287.52      319.76     75.23 o 
  -8   3  27      174.67      176.21     57.89 o 
  -7   3  27      442.07      423.57     70.56 o 
  -6   3  27      198.71      227.27     53.60 o 
  -5   3  27      177.12      220.10     59.54 o 
  -4   3  27        0.57       28.28     44.64 o 
  -3   3  27        3.97       25.07     42.07 o 
  -2   3  27       78.50       86.38     48.96 o 
  -1   3  27       65.45       39.35     41.51 o 
   0   3  27        2.49        8.45     40.88 o 
   1   3  27       14.37       18.53     41.26 o 
   2   3  27       27.53       25.55     43.85 o 
   3   3  27       33.07       70.55     52.98 o 
   4   3  27       43.20       76.11     53.44 o 
   5   3  27        3.75       28.94     92.32 o 
 -10   4  27       46.97       85.19     50.77 o 
  -9   4  27      102.10      135.22     55.32 o 
  -8   4  27       99.16      172.52     56.92 o 
  -7   4  27      230.00      255.66     62.71 o 
  -6   4  27       90.08       78.48     57.24 o 
  -5   4  27        1.97        0.00     39.39 o 
  -4   4  27       31.64       19.46     63.45 o 
  -3   4  27       10.99        1.93     44.23 o 
  -2   4  27       20.67       30.21     42.52 o 
  -1   4  27       18.90       30.22     42.55 o 
   0   4  27        5.73        0.00     37.81 o 
   1   4  27        8.30        7.12     44.56 o 
   2   4  27       75.62       87.33     51.26 o 
   3   4  27       31.56       20.38     42.22 o 
   4   4  27        2.54       75.02     75.92 o 
 -10   5  27      121.34       36.51     92.66 o 
  -9   5  27       72.87      128.66     60.91 o 
  -8   5  27      245.78      342.57     75.07 o 
  -7   5  27       53.87       69.36     48.05 o 
  -6   5  27      256.87      312.54     81.65 o 
  -5   5  27        2.07        0.00     44.03 o 
  -4   5  27       80.48      106.81     59.12 o 
  -3   5  27        1.00       80.22     52.52 o 
  -2   5  27        1.25        9.26     47.91 o 
  -1   5  27       14.26       44.18     45.06 o 
   0   5  27        1.00        0.00     41.57 o 
   1   5  27       11.45       15.73     41.25 o 
   2   5  27       22.92       12.04     46.58 o 
   3   5  27        1.83       10.58     45.92 o 
  -9   6  27        8.85        0.00     63.81 o 
  -8   6  27      632.48      811.91    112.26 o 
  -7   6  27       48.42       99.75     51.28 o 
  -6   6  27      229.15      240.73     66.84 o 
  -5   6  27        3.27       58.42     46.51 o 
  -4   6  27       20.69       41.42     45.94 o 
  -3   6  27        5.54      115.79     61.19 o 
  -2   6  27      184.78      161.89     68.90 o 
  -1   6  27       29.17       41.45     44.64 o 
   0   6  27       38.91       47.71     45.70 o 
   1   6  27        5.87       55.59     47.92 o 
   2   6  27        2.60       39.07     67.58 o 
  -7   7  27      180.81      183.80     73.08 o 
  -6   7  27       58.57       66.98     49.35 o 
  -5   7  27        4.20       10.95     44.18 o 
  -4   7  27       84.50       92.70     51.34 o 
  -3   7  27        4.36       31.57     52.09 o 
  -2   7  27        8.60        3.00     48.45 o 
  -1   7  27        0.64        0.00     49.30 o 
   0   7  27        6.69        0.00     59.00 o 
   1   7  27       13.44       89.91    124.70 o 
  -4   8  27       49.13      107.89     73.41 o 
  -3   8  27        4.92        0.00     83.71 o 
 -10   0  28      759.28      939.30    175.13 o 
  -8   0  28      246.14      448.27    116.51 o 
  -6   0  28     2080.89     2340.11    200.81 o 
  -4   0  28      240.35      248.05     88.41 o 
  -2   0  28      317.30      313.03    100.96 o 
   0   0  28       65.43       53.79     61.49 o 
   2   0  28       53.28       17.10     66.01 o 
   4   0  28        1.70       60.28     96.11 o 
 -10   1  28        8.03        0.00     40.46 o 
  -9   1  28      131.88      146.34     60.77 o 
  -8   1  28       39.56       72.71     46.22 o 
  -7   1  28      642.96      829.95    105.77 o 
  -6   1  28      909.22      940.58    112.12 o 
  -5   1  28      532.27      589.33    106.26 o 
  -4   1  28      372.28      387.62     74.51 o 
  -3   1  28       13.00        7.99     37.18 o 
  -2   1  28      102.59      144.26     52.51 o 
  -1   1  28        3.74        0.00     37.40 o 
   0   1  28       52.48       17.95     36.99 o 
   1   1  28        1.56       34.49     45.19 o 
   2   1  28        9.23        0.00     54.52 o 
   3   1  28        0.01       55.79     48.86 o 
   4   1  28       32.04       13.02     45.90 o 
 -10   2  28        7.38       29.74     48.54 o 
  -9   2  28      121.10      115.32     55.98 o 
  -8   2  28      119.75      151.41     58.91 o 
  -7   2  28      404.04      440.68     84.31 o 
  -6   2  28      114.24       62.36     46.74 o 
  -5   2  28      515.72      589.61    104.99 o 
  -4   2  28        0.35       15.71     48.76 o 
  -3   2  28      317.58      330.11     72.51 o 
  -2   2  28       35.21        8.76     39.62 o 
  -1   2  28       54.39      165.19     62.16 o 
   0   2  28        8.15       31.96     47.29 o 
   1   2  28        1.20       27.97     55.39 o 
   2   2  28        5.93        0.00     42.16 o 
   3   2  28       29.68       44.27     48.15 o 
   4   2  28        0.86       16.28     69.34 o 
 -10   3  28      175.41      185.66     71.07 o 
  -9   3  28      100.96      172.59     60.52 o 
  -8   3  28      105.17      155.74     58.56 o 
  -7   3  28      233.01      251.18     61.26 o 
  -6   3  28      560.47      822.21    106.78 o 
  -5   3  28      138.36      152.90     66.54 o 
  -4   3  28      286.71      257.45     93.10 o 
  -3   3  28       57.50       31.30     54.37 o 
  -2   3  28      238.10      266.90     76.76 o 
  -1   3  28        1.22        0.00     45.35 o 
   0   3  28      144.43      159.98     59.53 o 
   1   3  28        0.07        0.00     43.45 o 
   2   3  28        3.36        8.71     44.51 o 
   3   3  28        9.21       22.99     45.05 o 
   4   3  28        3.00        0.00     93.35 o 
 -10   4  28      418.12      420.25    119.10 o 
  -9   4  28        4.88        0.00     41.84 o 
  -8   4  28     1319.63     1349.37    163.98 o 
  -7   4  28       53.85       11.88     42.27 o 
  -6   4  28     1135.93     1110.89    144.45 o 
  -5   4  28       83.08       85.85     56.92 o 
  -4   4  28      598.98      611.72    139.36 o 
  -3   4  28        2.40       47.68     66.69 o 
  -2   4  28      210.74      197.49     61.56 o 
  -1   4  28        1.59        0.00     38.90 o 
   0   4  28        1.62        3.04     44.04 o 
   1   4  28        9.19        1.41     44.67 o 
   2   4  28       17.39       32.94     51.26 o 
   3   4  28        1.10       44.24     64.23 o 
  -9   5  28      424.41      490.96    123.78 o 
  -8   5  28       16.34        3.49     47.19 o 
  -7   5  28      372.25      477.40    102.09 o 
  -6   5  28        4.64       36.84     55.45 o 
  -5   5  28       11.89       12.84     51.62 o 
  -4   5  28      236.99      231.11     95.30 o 
  -3   5  28       57.63      125.87     62.85 o 
  -2   5  28      229.70      229.71     81.19 o 
  -1   5  28        4.04       23.64     46.36 o 
   0   5  28      125.10      166.43     64.42 o 
   1   5  28       12.25       27.72     45.33 o 
   2   5  28        0.43       15.39     69.54 o 
  -8   6  28       63.59      123.40     64.47 o 
  -7   6  28      111.56      114.83     64.80 o 
  -6   6  28        3.23      100.82     59.12 o 
  -5   6  28       81.13      111.89     55.73 o 
  -4   6  28       34.56       22.33     50.99 o 
  -3   6  28      214.39      213.58     81.33 o 
  -2   6  28       10.27       17.01     52.88 o 
  -1   6  28      107.28      200.23     76.17 o 
   0   6  28       10.45       49.29     49.16 o 
   1   6  28       30.58       70.12     80.81 o 
  -6   7  28      498.03      515.02    127.96 o 
  -5   7  28        3.08        0.00     58.07 o 
  -4   7  28      175.73      311.74    153.29 o 
  -3   7  28        1.30        0.00     81.29 o 
  -2   7  28      251.40      431.62    183.60 o 
  -1   7  28       60.95       64.07    104.03 o 
  -9   0  29        0.94       13.24     62.74 o 
  -7   0  29       64.31       55.84     68.31 o 
  -5   0  29     1869.27     1932.14    235.44 o 
  -3   0  29     1509.18     1732.29    208.62 o 
  -1   0  29      555.37      586.52    129.17 o 
   1   0  29        6.38       30.58     76.13 o 
   3   0  29       15.18       43.09     70.01 o 
 -10   1  29       37.74       72.33     55.10 o 
  -9   1  29       81.65      136.45     62.41 o 
  -8   1  29      200.35      281.72     71.60 o 
  -7   1  29       56.42       87.59     50.39 o 
  -6   1  29      288.25      287.00    107.53 o 
  -5   1  29      314.60      375.43     90.58 o 
  -4   1  29     1115.41     1244.09    127.44 o 
  -3   1  29      169.70      182.30     59.01 o 
  -2   1  29      501.83      433.17     80.63 o 
  -1   1  29       39.88       35.81     44.85 o 
   0   1  29      244.31      280.32     72.35 o 
   1   1  29        1.52        0.00     50.95 o 
   2   1  29        1.71       35.85     56.63 o 
   3   1  29        1.53        0.00     56.52 o 
 -10   2  29      301.17      384.21     96.11 o 
  -9   2  29       10.26        0.00     44.70 o 
  -8   2  29      285.29      359.11     79.49 o 
  -7   2  29       13.75       24.42     45.51 o 
  -6   2  29      777.68      936.17    114.20 o 
  -5   2  29        5.14        0.00     44.55 o 
  -4   2  29      727.88      639.11    111.41 o 
  -3   2  29        7.16       39.24     44.96 o 
  -2   2  29      300.37      405.44     92.27 o 
  -1   2  29       13.39       11.09     47.98 o 
   0   2  29       79.95      101.20     64.97 o 
   1   2  29        2.65        0.00     51.23 o 
   2   2  29        0.09        0.00     53.78 o 
   3   2  29       19.00        2.56     69.09 o 
  -9   3  29       60.04       61.68     57.09 o 
  -8   3  29      163.09      167.94     65.03 o 
  -7   3  29      361.69      286.91     87.54 o 
  -6   3  29      415.56      445.92     83.78 o 
  -5   3  29      223.73      222.16    101.22 o 
  -4   3  29      388.56      445.59    121.91 o 
  -3   3  29      342.14      330.95    113.08 o 
  -2   3  29      140.69      152.14     70.79 o 
  -1   3  29      143.15      159.10     69.50 o 
   0   3  29       56.67       52.69     59.71 o 
   1   3  29        2.20       10.12     44.59 o 
   2   3  29        9.99        0.00     46.98 o 
   3   3  29       18.51        3.10     85.77 o 
  -9   4  29       98.66       26.20     59.45 o 
  -8   4  29        5.65       52.37     52.22 o 
  -7   4  29      306.02      230.20     78.27 o 
  -6   4  29       32.95       19.44     52.53 o 
  -5   4  29      559.21      454.26    129.01 o 
  -4   4  29       31.72       26.84     71.85 o 
  -3   4  29      265.32      277.13    104.57 o 
  -2   4  29       17.05        0.00     51.65 o 
  -1   4  29      343.85      412.07     85.13 o 
   0   4  29       48.58       65.03     52.22 o 
   1   4  29       38.48       44.80     51.77 o 
   2   4  29       21.28        7.54     69.13 o 
  -8   5  29      379.57      331.04     89.84 o 
  -7   5  29      227.30      265.82    103.97 o 
  -6   5  29      568.15      662.85    117.75 o 
  -5   5  29       46.49       19.16     64.99 o 
  -4   5  29      580.88      572.45    141.38 o 
  -3   5  29        7.92       25.49     72.63 o 
  -2   5  29      783.90      949.10    143.25 o 
  -1   5  29       15.65       16.52     48.97 o 
   0   5  29      161.23      126.91     58.67 o 
   1   5  29       36.55       32.48     69.67 o 
  -6   6  29      800.93      843.06    176.89 o 
  -5   6  29       67.95       31.35    106.44 o 
  -4   6  29      222.61      179.98     91.64 o 
  -3   6  29       51.83      100.46     85.77 o 
  -2   6  29       48.51       44.09     97.14 o 
  -1   6  29       87.26      257.32    131.24 o 
  -8   0  30      136.30      211.00     96.70 o 
  -6   0  30      311.67      339.65    170.17 o 
  -4   0  30     1154.11     1284.72    189.74 o 
  -2   0  30      130.45      238.44    101.40 o 
   0   0  30      107.06      171.98     95.35 o 
   2   0  30        2.88       56.93     77.79 o 
  -9   1  30       22.13       17.09     53.80 o 
  -8   1  30        3.26        0.00     46.20 o 
  -7   1  30       21.37       64.41     63.12 o 
  -6   1  30      190.63      188.99     94.80 o 
  -5   1  30      552.52      565.62    107.92 o 
  -4   1  30      383.05      482.73     85.98 o 
  -3   1  30      207.06      308.65     74.55 o 
  -2   1  30      536.71      614.24     98.41 o 
  -1   1  30       58.86       44.48     51.99 o 
   0   1  30      158.40      235.19     84.51 o 
   1   1  30        9.09       14.35     54.91 o 
   2   1  30       27.03       56.79     84.28 o 
  -9   2  30        5.59       66.83     55.66 o 
  -8   2  30       34.51       24.23     49.16 o 
  -7   2  30      194.74      161.68     78.48 o 
  -6   2  30       22.06       98.99     59.88 o 
  -5   2  30      693.78      792.12    127.00 o 
  -4   2  30       64.18      104.92     64.12 o 
  -3   2  30      662.86      603.36    112.03 o 
  -2   2  30       43.31      134.04     65.25 o 
  -1   2  30      421.79      479.54    104.67 o 
   0   2  30       14.71        6.05     56.45 o 
   1   2  30      138.07      101.73     72.18 o 
   2   2  30       14.83       24.11    111.61 o 
  -9   3  30        8.05       17.68     58.51 o 
  -8   3  30      152.26       81.16     62.80 o 
  -7   3  30       46.15       27.50     64.49 o 
  -6   3  30      401.40      365.89    154.15 o 
  -5   3  30       39.62        0.00     78.19 o 
  -4   3  30      534.66      658.24    152.15 o 
  -3   3  30       87.34      113.28     83.34 o 
  -2   3  30      556.95      725.56    128.80 o 
  -1   3  30       27.84        4.68     54.69 o 
   0   3  30      350.73      388.62    111.65 o 
   1   3  30       19.46       20.37     79.33 o 
   2   3  30      102.01       83.36    112.64 o 
  -8   4  30      177.82      155.01    117.12 o 
  -7   4  30       26.57       41.55     71.90 o 
  -6   4  30      450.11      577.41    146.18 o 
  -5   4  30       94.41      108.82    103.00 o 
  -4   4  30      295.07      397.68    133.31 o 
  -3   4  30       74.28       41.13     80.86 o 
  -2   4  30      550.16      465.11    132.42 o 
  -1   4  30        6.26       52.48     63.13 o 
   0   4  30      134.27      285.64     91.68 o 
   1   4  30        3.75        6.39     60.63 o 
  -6   5  30       16.15       50.98    103.69 o 
  -5   5  30      133.89      299.34    153.98 o 
  -4   5  30        0.36        0.00    105.41 o 
  -3   5  30       37.40      107.82    120.22 o 
  -1   5  30       45.59      132.08     88.54 o 
  -7   0  31       15.35       37.55    116.09 o 
  -5   0  31        5.33        0.00    103.00 o 
  -3   0  31      243.87      319.14    111.73 o 
  -1   0  31      894.36      861.45    170.60 o 
   1   0  31      366.49      341.02    177.75 o 
  -8   1  31        0.41       12.32     72.05 o 
  -7   1  31       52.23      106.37     96.30 o 
  -6   1  31      107.57      122.34     91.56 o 
  -5   1  31       35.61       57.27     62.17 o 
  -4   1  31      105.20      201.04     78.65 o 
  -3   1  31       43.57       38.02     50.76 o 
  -2   1  31      413.66      571.66     99.23 o 
  -1   1  31        5.30        0.00     46.55 o 
   0   1  31      516.71      617.85    121.12 o 
   1   1  31       23.76       44.78    130.21 o 
  -8   2  31       48.15        2.03     74.44 o 
  -7   2  31       25.67       37.86     81.66 o 
  -6   2  31      276.02      240.99    112.61 o 
  -5   2  31        1.31        0.00     54.00 o 
  -4   2  31       65.32       57.78     77.12 o 
  -3   2  31        0.07        0.00     51.95 o 
  -2   2  31      225.75      263.09     86.73 o 
  -1   2  31        8.49       58.62     63.72 o 
   0   2  31       86.80       26.23     67.56 o 
   1   2  31       32.05        0.00    116.78 o 
  -6   3  31       19.05        0.00     74.20 o 
  -5   3  31       11.08       29.14     68.95 o 
  -4   3  31      163.07      135.71     95.73 o 
  -3   3  31       27.06       14.48     75.06 o 
  -2   3  31      255.25      297.57     91.96 o 
  -1   3  31       53.80       94.24     71.26 o 
   0   3  31      195.14      208.06    134.34 o 
  -6   4  31        6.63        0.00    104.37 o 
  -5   4  31       43.49       11.71    110.57 o 
  -4   4  31        1.90       17.57     88.87 o 
  -3   4  31      205.22      437.82    192.56 o 
  -1   4  31      224.84      190.15    148.12 o 
  -6   0  32        5.33      117.81    143.64 o 
  -4   0  32       47.74        7.68     78.30 o 
  -2   0  32      125.39      149.65    102.27 o 
   0   0  32       33.26      133.65    134.00 o 
  -7   1  32        7.51        0.00     97.48 o 
  -6   1  32       33.55       91.69     95.84 o 
  -5   1  32       56.30       95.90     71.11 o 
  -4   1  32       26.47       28.54     63.46 o 
  -3   1  32       46.35       16.51     60.86 o 
  -2   1  32      161.04      191.11     73.31 o 
  -1   1  32       34.11       28.06     59.80 o 
  -6   2  32       55.63        0.00    114.71 o 
  -5   2  32       13.92       45.69     66.33 o 
  -4   2  32        4.26        0.00     78.03 o 
  -3   2  32       54.85       65.66     84.08 o 
  -2   2  32       13.42       69.00     67.20 o 
  -1   2  32      408.70      571.44    146.75 o 
  -5   3  32        0.34        0.00     89.91 o 
  -4   3  32       15.13      117.46    115.05 o 
  -3   3  32       34.90       28.94    103.00 o 
  -2   3  32      164.26      142.61    132.97 o 
                                                 
